# Supplementary material for: Footprints of Selection Derived From Temporal Heterozygosity Patterns in a Barley Nested Association Mapping Population
Source: Front Plant Sci. 2021 Oct 14;12:764537. doi: 10.3389/fpls.2021.764537 (PMC8551860; doi:10.3389/fpls.2021.764537)
Supplement: Supplementary file 2 [file Data_Sheet_1.xlsx]

## Sheet: Table S1
Table S1. Reconstructed genotype matrix containg fixation values [-1 (Hv), 0 (none), +1 (Hsp)] and calculation of AFR and RFD a)
								Number of heterozygous loci in BC1S3:	214979		71	299	222	40	368	122	160	103	121	72	208	202	138	97	111	130	119	87	245	229	147	137	79	61	72	98	76	58	62	104	287	81	92	83	69	218	59	52	0
								Number of homozygous loci in BC1S3:8 (=number of fixations):	104725	0.487141	46	114	166	2	117	91	32	30	55	38	11	150	4	46	34	35	70	25	59	101	58	69	16	16	36	42	71	3	58	15	159	4	29	19	38	169	37	24	0
								thereof in BC1S3:8 fixed for Hsp allele:	42752	0.198866	0.309859	0.177258	0.490991	0.05	0.225543	0.0163934	0.03125	0.135922	0.0661157	0.0694444	0.0432692	0.0544554	0	0.0927835	0.108108	0.192308	0.252101	0.0344828	0.114286	0.126638	0.394558	0.124088	0	0	0.111111	0.0306122	0	0	0.83871	0.0384615	0.313589	0.0493827	0	0.180723	0.434783	0.559633	0.169492	0.211538
								thereof in BC1S3:8 fixed for Hv allele:	61973	0.288275	0.338028	0.204013	0.256757	0	0.0923913	0.729508	0.16875	0.15534	0.38843	0.458333	0.00961538	0.688119	0.0289855	0.381443	0.198198	0.0769231	0.336134	0.252874	0.126531	0.31441	0	0.379562	0.202532	0.262295	0.388889	0.397959	0.934211	0.0517241	0.0967742	0.105769	0.240418	0	0.315217	0.0481928	0.115942	0.215596	0.457627	0.25
							Average per SNP:	45.5754	9.06339	13.1382	F-01	F-01	F-01	F-01	F-01	F-01	F-01	F-01	F-01	F-01	F-01	F-01	F-01	F-01	F-01	F-01	F-01	F-01	F-01	F-01	F-01	F-01	F-01	F-01	F-01	F-01	F-01	F-01	F-01	F-01	F-01	F-01	F-01	F-01	F-01	F-01	F-01	F-01	F-01
Marker	Closests SNP linked to candidate gene	Chr b)	Pos (cM) b)	Chr c)	Pos (bp) c)	AFR (Allele fixation rate) d)	RFD (Relative fixation direction) e)	No. of heterozygous lines in BC1S3	No. of lines fixed for Hsp allele (wild barley) in BC1S3:8	No. of lines fixed for Hv allele (Barke) in BC1S3:8	HEB_01_003	HEB_01_005	HEB_01_013	HEB_01_021	HEB_01_022	HEB_01_023	HEB_01_025	HEB_01_031	HEB_01_032	HEB_01_033	HEB_01_038	HEB_01_041	HEB_01_042	HEB_01_047	HEB_01_050	HEB_01_053	HEB_01_055	HEB_01_057	HEB_01_071	HEB_01_072	HEB_01_074	HEB_01_075	HEB_01_077	HEB_01_079	HEB_01_080	HEB_01_082	HEB_01_085	HEB_01_086	HEB_01_087	HEB_01_090	HEB_01_091	HEB_01_092	HEB_01_093	HEB_01_096	HEB_01_097	HEB_01_099	HEB_01_101	HEB_01_103	HEB_01_104
SCRI_RS_142714		1H	0	.	.	0.434783	0	46	10	10											0									0
SCRI_RS_149838		1H	0	1H	146218	0.511628	-0.162791	86	15	29											0
SCRI_RS_227491		1H	0	1H	147494	0.469136	-0.0987654	81	15	23											0									0
BOPA2_12_30653		1H	0	1H	164469	0.466667	-0.0333333	60	13	15
BOPA1_2511_533		1H	0	1H	173286	0.414634	0.0731707	41	10	7
SCRI_RS_204276		1H	0	1H	188459	0.6	-0.133333	30	7	11
BOPA2_12_10420		1H	0	1H	282251	0.487805	-0.0487805	82	18	22											0									0
BOPA1_3107_422		1H	0	1H	282390	0.615385	0	13	4	4
BOPA2_12_30969		1H	0	1H	938921	0.535714	-0.0595238	84	20	25
BOPA1_8670_388		1H	0	1H	940441	0.375	0	16	3	3
SCRI_RS_124234		1H	0	1H	1542790	0.5625	-0.1875	16	3	6
SCRI_RS_120053		1H	0.2	.	.	0.90625	-0.90625	32	0	29											0					-1
SCRI_RS_120059		1H	0.2	1H	2417178			3	0	0											0									0
BOPA1_6195_2137		1H	2.3	.	.			6	2	2
BOPA2_12_11311		1H	2.5	1H	2581192			5	2	0
BOPA1_3220_723		1H	4.1	1H	1565457	0.555556	-0.0833333	72	17	23
SCRI_RS_169369		1H	5	1H	142369			4	1	0											0									0
SCRI_RS_194326		1H	5	.	.	0.416667	-0.0119048	84	17	18											0									0
SCRI_RS_179144		1H	5	1H	3806595	0.516129	-0.0967742	62	13	19																				0
BOPA1_4456_443		1H	5	1H	4616251			7	0	2											0									0
SCRI_RS_207257		1H	5	1H	4635988	0.475	-0.125	40	7	12											0									0
BOPA2_12_10410		1H	5	1H	4854215			7	1	2
BOPA2_12_10636		1H	5	1H	4880881	0.538462	-0.230769	13	2	5											0									0
SCRI_RS_60293		1H	5	1H	5016452	0.559322	-0.186441	59	11	22
BOPA1_3101_111		1H	5	1H	5038970	0.488372	-0.116279	43	8	13
SCRI_RS_82277		1H	5	1H	5050411	0.492308	-0.123077	65	12	20											0									0
SCRI_RS_60145		1H	5	1H	5071012	0.521127	-0.15493	71	13	24
SCRI_RS_149683		1H	5	1H	5077360	0.538462	-0.0769231	13	3	4
SCRI_RS_232577		1H	5	1H	5592653	0.511628	-0.0465116	43	10	12																				0
BOPA2_12_30933		1H	6	1H	3805296			4	0	1																				0
BOPA2_12_11011		1H	6	1H	3805610			3	0	1
BOPA1_7372_1253		1H	8.5	1H	6638669	0.37037	-0.0740741	27	4	6																				0
SCRI_RS_162524		1H	8.6	1H	6144440	0.333333	-0.030303	33	5	6																				0
SCRI_RS_198544		1H	9.9	1H	3716184	0.416667	0.25	12	4	1																				0
SCRI_RS_184274		1H	9.9	1H	6817553	0.258824	-0.0941176	85	7	15																				0
SCRI_RS_1929		1H	9.9	1H	7253074	0.350877	-0.140351	57	6	14																				0
SCRI_RS_222250		1H	9.9	1H	7750494	0.6	-0.1	20	5	7
SCRI_RS_165792		1H	9.9	1H	7752583	0.3	-0.1	10	1	2																				0
BOPA2_12_30919		1H	9.9	1H	8216824	0.485714	-0.314286	35	3	14
BOPA2_12_30918		1H	11.8	1H	8216427	0.470588	0	17	4	4																				0
BOPA2_12_30952		1H	12.5	1H	8300088	0.410256	-0.205128	39	4	12																				0
SCRI_RS_148560		1H	13.4	1H	8661330	0.333333	0.0526316	57	11	8
BOPA2_12_30950		1H	13.45	1H	8300229			0	0	0
SCRI_RS_148733		1H	15.1	1H	9456185	0.384615	0.0384615	52	11	9																				0																0
SCRI_RS_164150		1H	15.1	1H	9740804	0.354839	-0.16129	31	3	8
SCRI_RS_182656		1H	16.4	.	.	0.4375	-0.0625	16	3	4																				0
SCRI_RS_130600		1H	16.4	1H	10750037	0.538462	-0.025641	39	10	11
SCRI_RS_130592		1H	16.4	1H	10750339			2	0	1
SCRI_RS_152464		1H	18.3	1H	11800097	0.421053	-0.140351	57	8	16																				0																0
SCRI_RS_141877		1H	18.3	1H	13031817			9	2	2
BOPA2_12_30948		1H	18.5	1H	11666190	0.361702	-0.191489	47	4	13																				0																-1
BOPA1_10922_503		1H	21.3	1H	12913286	0.415094	-0.113208	53	8	14																				0
SCRI_RS_13972		1H	27.1	1H	11797610			8	0	4
BOPA1_1906_429		1H	27.1	.	.	0.633333	0	60	19	19																															-1
BOPA2_12_30876		1H	27.1	1H	12925089	0.6	-0.12	25	6	9
SCRI_RS_4891		1H	27.1	1H	13754913			1	0	0
SCRI_RS_124926		1H	27.1	1H	13756300	0.442623	-0.0491803	61	12	15
SCRI_RS_182603		1H	27.1	1H	14387522	0.5	0.0714286	14	4	3
SCRI_RS_138043		1H	27.1	1H	14708014			5	2	2
SCRI_RS_235243		1H	27.1	1H	16893468	0.42029	0.15942	69	20	9																															-1
BOPA1_4226_570		1H	27.3	1H	14716342	0.4	0	15	3	3
SCRI_RS_171221		1H	27.4	1H	16641944	0.444444	0.177778	45	14	6
SCRI_RS_14227		1H	27.5	1H	14803310	0.454545	0.0909091	11	3	2
BOPA2_12_30877		1H	28.1	1H	12925261	0.473684	-0.263158	19	2	7
BOPA1_5318_436		1H	28.1	1H	17650559	0.4	0.1	60	15	9
SCRI_RS_123187		1H	28.1	1H	17887910	0.515152	0.030303	33	9	8
SCRI_RS_117492		1H	28.4	1H	17167246	0.521739	0	46	12	12
SCRI_RS_155382		1H	28.4	1H	17652182	0.80597	-0.238806	67	19	35
BOPA1_5194_1118		1H	28.4	1H	18007672	0.4875	-0.0125	80	19	20
SCRI_RS_176084		1H	28.4	1H	18313787	0.825243	-0.592233	103	12	73			0
BOPA1_6081_850		1H	28.4	1H	18565020	0.548387	-0.225806	62	10	24			0
SCRI_RS_150500		1H	28.4	1H	19152602	0.703704	-0.296296	54	11	27
SCRI_RS_239784		1H	30.5	1H	18939942			2	0	2
BOPA2_12_31276		1H	32.2	1H	19314802	0.34	-0.06	50	7	10			0
SCRI_RS_128285		1H	32.2	1H	21078742	0.333333	-0.2	15	1	4
BOPA1_5346_1587		1H	35.7	1H	22420885			2	1	1																						-1
BOPA1_3751_1136		1H	38	1H	21470491	0.435897	-0.0512821	78	15	19
SCRI_RS_126734		1H	38	1H	21516022	0.310811	0.0945946	74	15	8
SCRI_RS_161702		1H	38	1H	22676923	0.526316	-0.105263	38	8	12																						-1
SCRI_RS_116548		1H	38	1H	22679665	0.342857	0.0571429	70	14	10																						-1
BOPA2_12_31177		1H	38	1H	27060725	0.53012	-0.0722892	83	19	25
BOPA2_12_11498		1H	38	1H	29561835	0.478261	-0.130435	23	4	7
BOPA2_12_30336		1H	40.1	1H	29731326			1	1	0
SCRI_RS_193392		1H	40.1	1H	29746195	0.612245	-0.122449	49	12	18
SCRI_RS_153785		1H	41.5	1H	31443966	0.564103	-0.102564	39	9	13
SCRI_RS_170869		1H	41.5	1H	31746907	0.608696	0.173913	23	9	5
BOPA1_5381_1950		1H	41.5	1H	31859874			1	1	0
BOPA2_12_11357		1H	41.6	1H	28483236	0.774194	-0.451613	31	5	19
SCRI_RS_189483		1H	41.6	1H	33578002	0.455696	0.0506329	79	20	16
SCRI_RS_230987		1H	41.9	1H	33596268	0.460526	0.0657895	76	20	15
SCRI_RS_184784		1H	41.9	1H	33902063	0.657534	0.136986	73	29	19
BOPA2_12_30268		1H	41.9	1H	37941423	0.526316	0.0350877	57	16	14
SCRI_RS_11615		1H	42.2	1H	34104533	0.403509	0.157895	57	16	7
SCRI_RS_160545		1H	42.4	1H	34127209	0.510638	0.0425532	47	13	11
BOPA1_2314_1412		1H	42.8	.	.	0.272727	0.272727	11	3	0
SCRI_RS_147042		1H	43.1	1H	34681438	0.583333	0.0833333	24	8	6
BOPA1_409_1643		1H	43.1	1H	34685545			1	1	0
SCRI_RS_187264		1H	43.1	1H	34748254	0.705882	-0.117647	34	10	14
BOPA1_3277_446		1H	43.1	1H	34748891	0.485714	0.2	35	12	5
SCRI_RS_183171		1H	43.1	1H	34941903	0.490566	0.150943	53	17	9
SCRI_RS_141140		1H	43.1	1H	35728402	0.493333	0.12	75	23	14
BOPA2_12_11266		1H	43.15	1H	36154054	0.357143	0.0714286	14	3	2
BOPA1_6720_641		1H	43.2	1H	36735204	0.455696	0.101266	79	22	14									-1			-1										0	-1
SCRI_RS_199178		1H	43.3	1H	37017192			9	3	4									-1			-1										0	-1												1
SCRI_RS_9480		1H	43.3	1H	37020282	0.47619	0.166667	84	27	13									-1			-1										0	-1												1
SCRI_RS_132461		1H	43.5	1H	37627211	0.483146	0.146067	89	28	15									-1			-1										0													1
SCRI_RS_214559		1H	43.5	1H	39417646	0.5	0.0517241	58	16	13									0			-1										0													1
BOPA2_12_20641		1H	46.3	1H	49443170	0.42029	0.15942	69	20	9
BOPA1_ABC12199_1_1_25		1H	46.3	1H	53355395	0.56	0.4	25	12	2
BOPA1_2265_363		1H	46.3	1H	56843771	0.386667	0.0666667	75	17	12
BOPA2_12_10314		1H	46.4	1H	43706821	0.421053	-0.210526	19	2	6
BOPA1_2407_1771		1H	46.4	1H	55565030	0.516129	-0.0645161	31	7	9
BOPA2_12_10491		1H	46.45	1H	53860743	0.459459	0.135135	37	11	6
BOPA1_3710_852		1H	46.5	1H	59577896	0.439024	0.219512	82	27	9
BOPA2_12_31467		1H	46.5	1H	62314300	0.443038	0.0886076	79	21	14
SCRI_RS_151764		1H	46.6	1H	62620056	0.712329	-0.164384	73	20	32
BOPA2_12_30683		1H	46.6	1H	65184980	0.315789	0.0789474	76	15	9
BOPA2_12_30796		1H	47.5	.	.	0.410959	0.191781	73	22	8
BOPA1_8166_525		1H	47.5	1H	72212187	0.529412	0.441176	68	33	3
BOPA2_12_11301		1H	47.5	1H	73040617	0.7	0.7	10	7	0
SCRI_RS_160916		1H	47.5	1H	73677203	0.532468	0.350649	77	34	7
BOPA1_5019_879		1H	47.5	1H	78310629			1	0	0
BOPA2_12_21408		1H	47.65	1H	278365821	0.368421	0.263158	19	6	1
BOPA2_12_10235		1H	47.7	1H	79022114			2	1	1
SCRI_RS_85918		1H	47.7	1H	79050682	0.453333	0.24	75	26	8
SCRI_RS_85917		1H	47.7	1H	79051285	0.402985	0.0746269	67	16	11
BOPA1_ConsensusGBS0342_1		1H	47.7	1H	83348076	0.44	0.28	75	27	6
SCRI_RS_82327		1H	47.7	1H	83552592	0.493671	0.265823	79	30	9
BOPA1_3444_1044		1H	47.7	1H	86744107	0.512821	0.282051	78	31	9
SCRI_RS_17924		1H	47.7	1H	88564567	0.328358	0.119403	67	15	7
SCRI_RS_139785		1H	47.7	1H	92553333	0.506494	0.350649	77	33	6
BOPA2_12_10159		1H	47.7	1H	92556729			6	5	0
BOPA1_8613_278		1H	47.8	1H	110245253	0.512821	0.25641	78	30	10
BOPA1_ABC07133_1_1_56		1H	47.85	1H	108053057	0.470588	0.264706	68	25	7
BOPA2_12_30498		1H	47.85	1H	174825728	0.342466	0.0958904	73	16	9
BOPA1_ABC14148_1_1_177		1H	47.85	1H	248994856	0.521127	0.183099	71	25	12
BOPA2_12_10506		1H	47.9	1H	228030652	0.369863	0.0958904	73	17	10									0			-1										0
BOPA2_12_11209		1H	48	1H	333039926			0	0	0
BOPA1_4163_1786		1H	48.1	.	.	0.461538	0	13	3	3
SCRI_RS_193640		1H	48.1	1H	296533205	0.490566	0.150943	53	17	9
SCRI_RS_141511		1H	48.1	1H	297414672	0.473684	0.184211	76	25	11
BOPA1_2851_848		1H	48.1	1H	297728534	0.471429	0.128571	70	21	12
BOPA2_12_30562		1H	48.1	1H	298838723	0.5	0.166667	48	16	8
BOPA2_12_30043		1H	48.1	1H	300639088			1	1	0
BOPA2_12_10489		1H	48.1	1H	304795182			9	5	1
BOPA2_12_10300		1H	48.1	1H	305683586	0.4375	0.1875	16	5	2
BOPA1_ABC11913_1_1_104		1H	48.1	1H	306533607	0.306452	0.0483871	62	11	8
BOPA1_7090_1260		1H	48.1	1H	308262183	0.363636	0.0909091	22	5	3
BOPA1_1866_866		1H	48.1	1H	308808104			9	2	4
BOPA2_12_30404		1H	48.1	1H	308808104	0.578947	-0.263158	19	3	8
BOPA2_12_31381		1H	48.1	1H	309775495	0.4375	0.1875	16	5	2
BOPA2_12_30306		1H	48.15	1H	288110696			1	0	0
SCRI_RS_124377		1H	48.2	1H	312376845	0.637681	-0.0869565	69	19	25
SCRI_RS_138691		1H	48.2	.	.	0.714286	0.428571	14	8	2
BOPA1_4020_643		1H	48.2	1H	313531156	0.461538	0.192308	52	17	7
SCRI_RS_143927		1H	48.2	1H	314358312	0.389831	0.0169492	59	12	11
SCRI_RS_189586		1H	48.2	1H	314625224	0.571429	0.285714	35	15	5
BOPA2_12_31208		1H	48.2	1H	315281923	0.447761	0.208955	67	22	8
SCRI_RS_186830		1H	48.2	1H	318612652	0.529412	0.235294	34	13	5
SCRI_RS_213103		1H	48.2	1H	322937018	0.5	-0.0185185	54	13	14
SCRI_RS_236235		1H	48.3	1H	330240747	0.409091	0.136364	22	6	3
BOPA2_12_10938		1H	48.3	1H	331015673			4	2	0
SCRI_RS_155439		1H	48.4	1H	328470271	0.4	-0.0266667	75	14	16
SCRI_RS_7197		1H	48.4	1H	329203753	0.457627	0.220339	59	20	7
SCRI_RS_132604		1H	48.4	1H	329205798	0.410256	0.205128	39	12	4
SCRI_RS_141598		1H	48.4	.	.	0.357143	0.047619	84	17	13
SCRI_RS_132599		1H	48.4	.	.	0.588235	0.117647	17	6	4
SCRI_RS_151874		1H	48.4	1H	330714327	0.569231	0.353846	65	30	7
BOPA2_12_30592		1H	48.4	1H	331010444	0.438356	0.0273973	73	17	15
BOPA1_ConsensusGBS0371_2		1H	48.4	1H	332141076	0.552632	0.184211	76	28	14
SCRI_RS_7813		1H	48.4	1H	334966254	0.481928	0.144578	83	26	14
BOPA1_8224_561		1H	48.4	1H	337766588			2	1	1
SCRI_RS_189248		1H	48.4	1H	338190034	0.509804	0.117647	51	16	10
SCRI_RS_163127		1H	48.5	.	.			1	0	1
BOPA1_5798_867		1H	48.5	.	.	0.44	0.04	25	6	5
BOPA2_12_31134		1H	48.5	1H	339332954	0.5	0.1	10	3	2
SCRI_RS_122889		1H	48.5	1H	339963117	0.469136	0.0493827	81	21	17
SCRI_RS_189920		1H	48.5	1H	340307456	0.487179	0.179487	78	26	12
SCRI_RS_189898		1H	48.5	1H	340310354	0.510204	0.22449	49	18	7
SCRI_RS_219043		1H	48.5	1H	341124939	0.402439	0.182927	82	24	9
SCRI_RS_160466		1H	48.5	1H	342123738	0.476744	0.174419	86	28	13
SCRI_RS_229932		1H	48.5	1H	342969233	0.6875	0.4125	80	44	11
SCRI_RS_170542		1H	48.6	1H	344129827			9	4	1
SCRI_RS_125407		1H	48.6	1H	344746488	0.554217	0.361446	83	38	8
BOPA1_4793_777		1H	48.6	1H	346014622	0.492537	0.283582	67	26	7
BOPA1_5297_796		1H	48.75	1H	346579508			7	2	1
SCRI_RS_152642		1H	48.8	1H	348326405			5	4	0
BOPA2_12_30350		1H	48.8	1H	350302602	0.461538	0.205128	78	26	10
BOPA2_12_11107		1H	48.9	1H	355434965	0.363636	0.0909091	22	5	3
BOPA2_12_30110		1H	48.9	1H	355763171	0.419753	0.0987654	81	21	13
BOPA2_12_30694		1H	48.9	1H	355999420	0.470588	0.294118	68	26	6
BOPA1_4716_1205		1H	48.9	1H	356693611	0.647059	-0.117647	34	9	13
BOPA2_12_30522		1H	49.1	.	.	0.465116	0.209302	86	29	11
BOPA1_3689_1101		1H	49.1	1H	357295121	0.458824	0.223529	85	29	10
SCRI_RS_118168		1H	49.1	1H	358372238	0.546667	0.28	75	31	10
SCRI_RS_109060		1H	49.4	1H	359725995	0.365854	0.121951	82	20	10
BOPA1_7284_710		1H	49.6	.	.	0.533333	0.266667	75	30	10
BOPA1_ABC13652_1_2_156		1H	49.6	1H	360120811	0.396226	0.245283	53	17	4
BOPA2_12_30750		1H	50.4	.	.	0.483146	0.258427	89	33	10
BOPA1_8743_197		1H	50.4	.	.	0.428571	0.047619	21	5	4
BOPA2_12_30786		1H	50.4	1H	360700394	0.440678	0.237288	59	20	6
SCRI_RS_119743		1H	50.4	1H	360880505	0.431373	0.0784314	51	13	9
BOPA2_12_30672		1H	50.4	1H	360882766	0.45	0.05	60	15	12
SCRI_RS_148600		1H	50.4	1H	361253182	0.425	0.075	40	10	7
BOPA1_7800_594		1H	50.6	1H	361727047			4	1	1
SCRI_RS_198546		1H	50.6	1H	363398385			0	0	0
BOPA1_ABC10636_1_4_285		1H	50.8	1H	370302846	0.484848	0.242424	66	24	8
SCRI_RS_167877		1H	50.8	1H	370847592	0.466667	0.244444	90	32	10
BOPA2_12_30348		1H	50.8	1H	372168643	0.565217	0.0869565	46	15	11
SCRI_RS_161643		1H	50.8	1H	373496211			3	1	1
BOPA2_12_30710		1H	50.8	1H	373586572	0.486842	0.0921053	76	22	15
BOPA2_12_10198		1H	51.4	1H	379746191	0.6	-0.0666667	30	8	10
BOPA2_12_30343		1H	51.6	1H	380670033	0.25	0.25	16	4	0
BOPA1_6118_595		1H	51.6	1H	382014306			5	2	3
BOPA1_5402_929		1H	52.3	1H	384880014	0.470588	0.117647	17	5	3
BOPA1_8486_1964		1H	52.5	1H	385300251	0.5	0.0555556	18	5	4
SCRI_RS_156506		1H	52.5	1H	386861704	0.5	0.192308	52	18	8
BOPA2_12_10105		1H	52.7	.	.	0.4375	0.25	32	11	3
BOPA2_12_11444		1H	52.7	1H	387529755	0.454545	-0.272727	11	1	4
SCRI_RS_1445		1H	52.7	1H	388523112	0.413793	0.137931	58	16	8
SCRI_RS_207335		1H	52.7	1H	388752036			9	2	1
SCRI_RS_193401		1H	52.7	1H	388753452	0.426829	0.109756	82	22	13
SCRI_RS_100503		1H	53.3	1H	389039712	0.388889	0.0555556	90	20	15
SCRI_RS_138118		1H	53.5	1H	391615018	0.647887	-0.225352	71	15	31
SCRI_RS_201072		1H	53.5	1H	391617140	0.520833	0.1875	48	17	8
SCRI_RS_165072		1H	53.5	1H	391618046	0.52459	-0.0327869	61	15	17
SCRI_RS_225107		1H	53.7	1H	392514019	0.441558	0	77	17	17
SCRI_RS_207081		1H	53.7	1H	392655993			2	1	0
SCRI_RS_145305		1H	53.7	1H	392663685	0.424242	0.0606061	33	8	6
SCRI_RS_213455		1H	53.7	1H	392861123	0.469697	-0.0454545	66	14	17
BOPA2_12_30115		1H	53.7	1H	395944081	0.39726	0.0136986	73	15	14
SCRI_RS_121978		1H	54.4	.	.	0.388889	0.0555556	36	8	6
SCRI_RS_211274		1H	54.5	.	.	0.4	0.0363636	55	12	10
BOPA1_3845_1089		1H	54.9	1H	396741189	0.478261	0.0434783	23	6	5
SCRI_RS_122216		1H	54.9	1H	397546834	0.444444	0.148148	54	16	8
SCRI_RS_152795		1H	54.9	1H	397644985	0.443038	0.0632911	79	20	15
SCRI_RS_192779		1H	55.4	.	.	0.539683	0.15873	63	22	12
BOPA1_1857_64		1H	55.5	.	.	0.296875	-0.015625	64	9	10
SCRI_RS_130666		1H	55.5	1H	402620579	0.525641	-0.0384615	78	19	22
SCRI_RS_236104		1H	55.5	1H	403884206	0.560606	-0.0757576	66	16	21
SCRI_RS_21483		1H	55.5	1H	403937409	0.714286	-0.142857	21	6	9
SCRI_RS_182431		1H	55.7	1H	404239797	0.647059	-0.317647	85	14	41
BOPA1_1190_86		1H	55.9	1H	406397248			4	2	0
SCRI_RS_237999		1H	56	1H	408698952	0.514286	0.0285714	70	19	17
SCRI_RS_118785		1H	56.1	1H	408981433			6	4	0
SCRI_RS_2945		1H	56.4	1H	409731996	0.619048	0.238095	21	9	4
BOPA1_4178_1592		1H	57.3	1H	410994673	0.7	0.34	50	26	9
SCRI_RS_12873		1H	57.3	1H	411077574			7	3	3
BOPA1_5768_469		1H	57.3	1H	411301729	0.465517	0.0172414	58	14	13
BOPA2_12_30744		1H	57.3	1H	413639968	0.529412	0.294118	17	7	2
BOPA2_12_21131		1H	58.4	1H	418842890	0.368421	0.0526316	19	4	3
SCRI_RS_231735		1H	58.4	1H	420029916	0.418182	-0.0909091	55	9	14
BOPA1_2459_237		1H	58.4	1H	422117750	0.373134	-0.0746269	67	10	15
SCRI_RS_236551		1H	58.4	1H	423160682	0.357143	-0.0714286	56	8	12
BOPA2_12_31179		1H	58.4	1H	424064146	0.372093	0	43	8	8
BOPA2_12_10313		1H	58.4	1H	425405010	0.3	0	20	3	3
SCRI_RS_194015		1H	59.1	1H	426802699	0.453333	-0.08	75	14	20
SCRI_RS_204611		1H	59.1	1H	428072123	0.547619	0.047619	84	25	21				0	1														0			0
BOPA1_3675_2615		1H	60.8	.	.			4	2	0				0	1														0			1
SCRI_RS_160500		1H	60.8	1H	428157548	0.492308	-0.123077	65	12	20				0	1														0			0
SCRI_RS_188820		1H	60.8	1H	428315242	0.5	-0.0428571	70	16	19				0	1														0
SCRI_RS_151228		1H	60.8	1H	428322330	0.492308	-0.0615385	65	14	18				0	1														0
SCRI_RS_151894		1H	60.8	1H	428447318	0.642857	0.0714286	14	5	4				0	1														0			0
BOPA2_12_30477		1H	60.8	1H	429862956	0.307692	-0.153846	13	1	3				0	1														0			0
SCRI_RS_239686		1H	60.8	1H	429868469			5	1	1				0	1														0			0
SCRI_RS_180349		1H	60.8	1H	430174338	0.521739	-0.0289855	69	17	19				0	1														0
SCRI_RS_219685		1H	60.8	1H	430320142	0.411765	0.0588235	17	4	3				0	1														0
BOPA1_11603_445		1H	60.8	1H	430403207	0.410959	0	73	15	15				0	1														0			0
BOPA1_10070_1435		1H	61.5	1H	431671127	0.467742	-0.177419	62	9	20
SCRI_RS_120605		1H	61.5	1H	431672136	0.425	-0.175	40	5	12
BOPA2_12_31464		1H	61.5	1H	432085871			2	0	0
BOPA1_ABC16273_1_1_48		1H	61.8	1H	434369675	0.4	-0.1	40	6	10
BOPA2_12_11062		1H	61.8	1H	434508481			2	1	1
SCRI_RS_175487		1H	61.8	1H	435008371	0.54902	-0.117647	51	11	17
BOPA2_12_30295		1H	62.05	1H	438960357			6	0	2
SCRI_RS_133886		1H	62.3	.	.	0.492308	-0.0615385	65	14	18
SCRI_RS_157039		1H	62.8	1H	436935618	0.520548	-0.109589	73	15	23
BOPA2_12_31099		1H	62.8	.	.			6	0	1
BOPA2_12_10166		1H	65.2	1H	440264950			3	1	1
SCRI_RS_159201		1H	66.1	1H	440772089			9	1	7					1														0
BOPA2_12_20696		1H	66.2	1H	441372900			4	1	0
BOPA1_2036_1027		1H	66.3	.	.	0.478873	-0.140845	71	12	22
BOPA2_12_30298		1H	66.3	1H	441552204			3	1	1
BOPA2_12_30505		1H	66.3	1H	443037084	0.545455	-0.363636	11	1	5
BOPA2_12_30742		1H	66.9	1H	445000970			6	1	2
BOPA1_1670_369		1H	67.1	1H	445113583	0.486842	-0.171053	76	12	25				0	1	-1						-1					0		0
BOPA2_12_10206		1H	67.1	1H	445276330	0.538462	-0.230769	13	2	5
BOPA2_12_30147		1H	67.1	1H	449162703	0.307692	0	13	2	2				0	1	-1						-1					0		0
SCRI_RS_153727		1H	67.1	1H	449259531	0.540541	-0.162162	37	7	13				0	1	-1						-1					0		0
BOPA1_6142_1544		1H	67.1	1H	449304298	0.681818	-0.227273	22	5	10					1														0
SCRI_RS_1473		1H	67.1	1H	449366029	0.43662	-0.126761	71	11	20				0	1	-1						-1					0		0
SCRI_RS_823		1H	67.1	1H	449685730	0.3125	-0.0625	16	2	3				0	1	-1						-1					0		0
SCRI_RS_183588		1H	67.1	1H	449946473	0.380952	-0.0952381	63	9	15				0	1	-1						-1					0		0
BOPA1_4665_882		1H	67.9	1H	447607323	0.539683	-0.126984	63	13	21
SCRI_RS_151244		1H	70.3	1H	449683085	0.583333	-0.25	12	2	5				0	1	-1						-1					0		0
SCRI_RS_188360		1H	70.3	1H	450552496	0.438596	-0.0877193	57	10	15				0	1	-1						-1					0		0
SCRI_RS_160234		1H	70.5	1H	450703127	0.329268	-0.0609756	82	11	16				0	1	-1						-1					0		0
BOPA1_6655_978		1H	70.9	1H	450711178			6	1	2				0	1	-1						-1					0		0
BOPA1_713_972		1H	71.2	.	.	0.446154	-0.169231	65	9	20					1	-1						-1					0		0	0
SCRI_RS_181239		1H	71.2	1H	451610048	0.436364	0	55	12	12				0	1	-1						-1					0		0	1
BOPA1_233_1327		1H	71.2	1H	452796970	0.347826	-0.0434783	46	7	9
SCRI_RS_21080		1H	71.2	1H	453106566	0.5	-0.192308	26	4	9					1	-1						-1					0		0	1
SCRI_RS_156208		1H	72.4	1H	452801537			6	1	2
BOPA1_12492_541		1H	72.5	1H	453308115			3	0	2
BOPA1_5772_1176		1H	72.6	1H	453341008	0.456522	-0.282609	46	4	17
BOPA1_4005_530		1H	74.2	1H	455409576	0.615385	-0.153846	13	3	5
SCRI_RS_181353		1H	76.8	1H	459278809	0.529412	-0.411765	17	1	8
BOPA2_12_11078		1H	80.2	1H	457552298	0.553191	-0.212766	47	8	18
BOPA2_12_31229		1H	80.2	1H	463152034	0.435897	0.128205	39	11	6
SCRI_RS_125339		1H	80.2	1H	463343798	0.514706	-0.0735294	68	15	20
BOPA2_12_11463		1H	80.2	1H	464531106			6	1	1
BOPA2_12_11144		1H	80.95	1H	467269551			1	0	0
SCRI_RS_9158		1H	81	1H	464296428	0.558824	-0.0882353	34	8	11
BOPA1_34_472		1H	81.7	1H	465993839	0.492063	-0.111111	63	12	19
BOPA1_2881_935		1H	81.7	1H	466844070	0.513514	-0.162162	74	13	25
BOPA2_12_20323		1H	81.95	1H	472654673			1	0	0
BOPA2_12_31160		1H	82.5	1H	467684783	0.546875	-0.234375	64	10	25
BOPA1_6250_1056		1H	82.6	.	.	0.655172	-0.103448	58	16	22
SCRI_RS_154140		1H	83	1H	469434018	0.666667	0	33	11	11
SCRI_RS_114255		1H	83.1	1H	472649561			6	1	2
SCRI_RS_135092		1H	83.6	1H	469698341	0.826087	-0.130435	46	16	22
SCRI_RS_182326		1H	83.6	1H	472313537	0.809524	-0.619048	63	6	45
SCRI_RS_236576		1H	83.7	1H	469701845	0.544118	-0.161765	68	13	24
SCRI_RS_157246		1H	83.7	1H	469704466	0.586957	-0.152174	46	10	17
SCRI_RS_168562		1H	83.7	1H	472114049	0.509804	-0.156863	51	9	17
SCRI_RS_139690		1H	83.7	1H	472147826			4	0	1
BOPA1_4691_721		1H	83.7	1H	472647969	0.466667	-0.2	15	2	5
SCRI_RS_133132		1H	84.65	1H	473400770			5	3	1
SCRI_RS_144315		1H	85.8	1H	473583674	0.578947	-0.157895	57	12	21
SCRI_RS_176644		1H	85.9	.	.			0	0	0
SCRI_RS_197910		1H	85.9	1H	474941064			6	2	2
BOPA2_12_10535		1H	86	1H	473402478	0.428571	-0.142857	14	2	4
SCRI_RS_231869		1H	86	1H	474939249	0.54902	0.0392157	51	15	13					1	-1						-1							0	0
SCRI_RS_177788		1H	86	1H	475129195	0.642857	-0.214286	14	3	6					1	-1						-1							0	0
SCRI_RS_236623		1H	86	1H	475927602	0.584615	-0.0923077	65	16	22
SCRI_RS_166168		1H	86	1H	475936106	0.582278	-0.101266	79	19	27					1	-1						-1							0	0
SCRI_RS_121048		1H	86.5	1H	476520007	0.769231	0	13	5	5
SCRI_RS_170389		1H	86.5	1H	476526893	0.677419	-0.419355	31	4	17
BOPA1_9757_582		1H	86.8	1H	476876523	0.6	-0.0933333	75	19	26
BOPA2_12_30546		1H	86.8	1H	476877261			1	0	1
SCRI_RS_17486		1H	86.8	1H	476993878	0.677419	-0.419355	31	4	17
SCRI_RS_209524		1H	86.8	1H	477076399	0.628571	-0.228571	35	7	15
SCRI_RS_179987		1H	86.9	1H	476587039			1	0	0
BOPA1_3201_603		1H	87	1H	477085105	0.643836	-0.0958904	73	20	27
SCRI_RS_189168		1H	87.5	1H	477633766	0.61039	-0.168831	77	17	30
BOPA1_8867_459		1H	88.2	1H	477862138	0.586667	-0.106667	75	18	26
BOPA2_12_20632		1H	88.55	1H	479631091			2	0	1
SCRI_RS_197263		1H	88.9	1H	478062310	0.847059	-0.564706	85	12	60
BOPA2_12_31163		1H	89	1H	478327181	0.541667	-0.208333	24	4	9
SCRI_RS_213675		1H	90.2	1H	479858270	0.619718	-0.197183	71	15	29					1							-1								0				0
BOPA2_12_31192		1H	90.4	1H	480282634	0.65	-0.3	40	7	19
BOPA1_ABC11290_sfp44_06		1H	92.1	1H	481033455	0.632653	-0.346939	49	7	24
SCRI_RS_194371		1H	92.2	1H	481110404	0.642857	-0.357143	42	6	21
BOPA2_12_31319		1H	92.4	1H	481326663	0.566038	-0.150943	53	11	19
SCRI_RS_199689		1H	92.5	1H	481347899	0.744681	-0.361702	47	9	26
SCRI_RS_145026	Ppd-H2	1H	93.1	1H	482296528	0.60274	-0.0821918	73	19	25
BOPA1_3702_982		1H	93.7	1H	483709986	0.754717	-0.264151	53	13	27
SCRI_RS_78578		1H	94.4	1H	484418178	0.75	-0.416667	12	2	7
BOPA1_14371_423		1H	94.6	1H	483935803	0.536585	-0.268293	82	11	33
SCRI_RS_188909		1H	94.9	1H	484099571	0.52381	-0.047619	42	10	12
SCRI_RS_235724		1H	95.8	1H	485808684			4	1	1
BOPA2_12_11173		1H	95.9	1H	485008779			7	1	3
BOPA1_2711_234		1H	95.9	.	.	0.577778	-0.355556	45	5	21
BOPA1_1497_628		1H	97.9	.	.	0.666667	-0.571429	42	2	26
BOPA1_1923_265		1H	97.9	.	.	0.727273	-0.181818	11	3	5
SCRI_RS_236160		1H	97.9	1H	486647287			5	0	4
BOPA2_12_21020		1H	97.9	1H	486886423			2	0	2
BOPA2_12_20613		1H	97.9	1H	487664159	0.526316	-0.421053	19	1	9
SCRI_RS_154646		1H	100.1	1H	486644418	0.7	-0.3	10	2	5
SCRI_RS_106752		1H	100.1	.	.			9	0	4
SCRI_RS_201086		1H	100.1	.	.			6	1	3
BOPA2_12_30191		1H	100.1	1H	489873437	0.62963	-0.333333	54	8	26
SCRI_RS_232650		1H	100.1	1H	489916462	0.611111	-0.611111	18	0	11
SCRI_RS_141421		1H	100.1	1H	489976224	0.619048	-0.142857	21	5	8
SCRI_RS_106754		1H	100.1	1H	490310479	0.611111	-0.305556	72	11	33
SCRI_RS_206759		1H	100.1	1H	490314587	0.727273	-0.472727	55	7	33
BOPA1_5336_400		1H	100.1	1H	490315883	0.666667	-0.333333	66	11	33
BOPA2_12_31181		1H	100.1	1H	490497861			9	3	1
SCRI_RS_146959		1H	100.1	1H	490753564	0.9	-0.1	10	4	5					1					1
SCRI_RS_176063		1H	100.35	.	.			1	0	0										0
SCRI_RS_154528		1H	100.7	1H	491968905			8	2	4
SCRI_RS_147329		1H	100.8	1H	491625961	0.638889	-0.0833333	72	20	26					1					1
SCRI_RS_155427		1H	100.8	.	.			1	1	0
BOPA1_1625_303		1H	100.8	1H	492674136	0.550725	-0.231884	69	11	27
BOPA1_4962_1295		1H	100.8	1H	492798705	0.755556	-0.577778	45	4	30
SCRI_RS_197337		1H	100.8	1H	492954517	0.540541	-0.27027	37	5	15
SCRI_RS_192730		1H	100.9	1H	493228845			3	1	2
BOPA1_10360_563		1H	101.1	1H	493915268			8	1	4
SCRI_RS_206896		1H	101.1	1H	493949978	0.59375	-0.40625	32	3	16
SCRI_RS_120481		1H	103.4	1H	495128480	0.458333	0.125	24	7	4					1
SCRI_RS_127968		1H	103.6	1H	495130879	0.7	0.1	10	4	3
SCRI_RS_219889		1H	103.8	1H	495216924	0.513514	-0.189189	37	6	13					1					0
SCRI_RS_139733		1H	103.8	1H	495223349	0.45	-0.25	20	2	7
SCRI_RS_91596		1H	103.8	1H	495311153	0.566667	-0.266667	60	9	25					1					0
BOPA1_9105_497		1H	103.8	1H	495353404	0.536232	-0.188406	69	12	25					1					0
SCRI_RS_218473		1H	103.8	1H	495369005	0.655172	-0.0344828	58	18	20
BK_01		1H	106.2	1H	496106627	0.782609	-0.463768	69	11	43
SCRI_RS_157953		1H	106.2	1H	496974574	0.569444	-0.319444	72	9	32
BOPA2_12_10905		1H	106.2	1H	496987285	0.833333	-0.333333	12	3	7
BOPA2_12_11409		1H	106.2	1H	497773760	0.520833	-0.0208333	48	12	13
SCRI_RS_224392		1H	112.3	.	.	0.575342	-0.0273973	73	20	22
BOPA1_2633_498		1H	112.3	1H	499778476	0.47619	0	21	5	5
BOPA1_557_1297		1H	112.3	1H	500071053	0.515152	-0.0606061	66	15	19
BOPA1_7527_1618		1H	116.3	1H	502524381	0.2	-0.0962963	135	7	20
SCRI_RS_127646		1H	116.3	1H	502794337	0.554054	-0.0945946	74	17	24
BOPA2_12_21172		1H	116.3	1H	503089714	0.5625	-0.0625	16	4	5
BOPA1_5283_1090		1H	116.5	1H	503146174			9	1	5
BOPA1_ConsensusGBS0687_3		1H	116.5	1H	503176963	0.571429	0.047619	42	13	11
SCRI_RS_201865		1H	116.8	1H	503759156	0.580247	0.0123457	81	24	23
SCRI_RS_170110		1H	116.8	1H	503759954	0.727273	0.181818	11	5	3
SCRI_RS_150607		1H	117.8	.	.			4	2	0					0					1	0																											1
BOPA1_5477_757		1H	117.8	.	.			2	2	0										1																												1
SCRI_RS_48925		1H	117.8	1H	504420232	0.37234	-0.0531915	94	15	20					0					1	0																											1
SCRI_RS_196910		1H	117.8	1H	504501906	0.888889	-0.814815	81	3	69					0						0																											1
SCRI_RS_4522		1H	117.8	1H	504784566	0.46875	0.03125	32	8	7
BOPA2_12_11443		1H	117.8	1H	504794592	0.324324	0.027027	74	13	11										0	0																											1
BOPA2_12_10808		1H	117.8	1H	508117824			3	1	0
BOPA2_12_31387		1H	117.8	1H	508132730			9	1	1
SCRI_RS_147611		1H	118.3	1H	505332461	0.5	-0.117647	68	13	21
SCRI_RS_155758		1H	118.5	1H	505485699	0.452055	-0.123288	73	12	21
BOPA1_4978_1030		1H	118.6	1H	505522449			6	2	0
SCRI_RS_165588		1H	119	.	.	0.463768	-0.144928	69	11	21
BOPA2_12_31377		1H	119.1	1H	505957712	0.277778	-0.0555556	18	2	3
BOPA2_12_30403		1H	119.1	.	.	0.266667	-0.177778	45	2	10
BOPA1_ConsensusGBS0361_5		1H	119.4	1H	506432795	0.41791	-0.0895522	67	11	17
SCRI_RS_160475		1H	119.7	1H	506596053			5	1	0
BOPA1_4393_1078		1H	119.7	1H	506706828			7	2	2
BOPA2_12_10693		1H	122	1H	508974237	0.5	-0.0483871	62	14	17					0		1
SCRI_RS_153450		1H	122.1	1H	511937810			8	2	3
BOPA1_1298_1450		1H	122.2	1H	507526745	0.448276	-0.172414	29	4	9
BOPA2_12_30649		1H	122.2	1H	508863961	0.519231	-0.0576923	52	12	15
BOPA1_ABC00875_1_3_436		1H	122.2	1H	509818000	0.5	-0.142857	56	10	18
BOPA1_7381_1292		1H	122.2	1H	510512279	0.5	-0.125	64	12	20
SCRI_RS_167578		1H	122.2	1H	511376984	0.492754	0	69	17	17
SCRI_RS_165476		1H	126	.	.	0.421053	-0.105263	19	3	5
BOPA1_2572_986		1H	126	1H	512207766			7	3	1
SCRI_RS_207416		1H	126	1H	512278062	0.48	0.08	50	14	10
SCRI_RS_162628		1H	128	1H	514659119	0.393939	-0.0909091	33	5	8
SCRI_RS_184058		1H	128	1H	514661700	0.4	-0.08	25	4	6
SCRI_RS_141322		1H	128	1H	515790887	0.25	-0.0833333	12	1	2
SCRI_RS_138629		1H	128.3	1H	513331399	0.428571	-0.047619	21	4	5
SCRI_RS_196448		1H	128.3	1H	513337585	0.360656	-0.0655738	61	9	13
SCRI_RS_165886		1H	128.3	1H	513748736			2	0	0
SCRI_RS_165338		1H	128.3	.	.	0.466667	0.2	30	10	4
SCRI_RS_165434		1H	128.3	.	.	0.461538	-0.153846	13	2	4
SCRI_RS_206532	Rec8	1H	128.3	1H	513749283	0.321429	-0.107143	56	6	12
SCRI_RS_130891		1H	128.3	1H	514022406	0.384615	-0.0769231	13	2	3
SCRI_RS_180081		1H	128.3	1H	514111100	0.409091	0.0454545	22	5	4
SCRI_RS_166469		1H	128.3	1H	514113740	0.521739	0.173913	23	8	4
SCRI_RS_150563		1H	128.3	1H	514136183	0.721519	-0.367089	79	14	43
SCRI_RS_155407		1H	128.3	1H	514163367	0.421053	0.0701754	57	14	10
SCRI_RS_150786		1H	128.3	1H	514843454	0.301587	-0.0793651	63	7	12
SCRI_RS_10956		1H	128.3	1H	514869769	0.348837	0.0232558	43	8	7
BOPA1_ABC05061_1_1_159		1H	128.3	1H	515991635	0.326087	-0.108696	46	5	10
SCRI_RS_165600		1H	128.3	1H	516202556			7	0	2
SCRI_RS_156009		1H	128.3	1H	516205591	0.392857	-0.178571	28	3	8
SCRI_RS_13869		1H	128.3	1H	516213679	0.357143	0.214286	14	4	1
SCRI_RS_152330		1H	130.35	1H	518435977			7	4	1
SCRI_RS_236175		1H	130.7	.	.	0.46	0.02	50	12	11
SCRI_RS_163142		1H	130.7	1H	518187594	0.392857	-0.142857	56	7	15
SCRI_RS_187051		1H	130.7	1H	518276864	0.52	-0.12	50	10	16
SCRI_RS_149094		1H	130.7	1H	518339251	0.333333	-0.142857	21	2	5
BOPA1_11454_414		1H	130.8	1H	517299039	0.47619	-0.285714	21	2	8
SCRI_RS_206337		1H	130.8	1H	518418390	0.542373	-0.20339	59	10	22
BOPA1_ConsensusGBS0554_4		1H	130.8	1H	518424278	0.440678	-0.169492	59	8	18
SCRI_RS_196512		1H	130.8	1H	518619843	0.422222	-0.155556	45	6	13
BOPA1_3639_969		1H	130.8	1H	518717863	0.357143	-0.214286	14	1	4
SCRI_RS_154621	ELF3	1H	130.8	1H	521086249			7	1	3
SCRI_RS_106142		1H	131.35	1H	517916464			2	0	1
SCRI_RS_106140		1H	131.35	1H	518022367			0	0	0
SCRI_RS_143790		1H	131.9	1H	518761029			5	1	2
BOPA1_13095_187		1H	131.9	1H	518883043	0.421875	0.015625	64	14	13
SCRI_RS_235776		1H	131.9	1H	519005830	0.285714	0.142857	14	3	1
SCRI_RS_176006		1H	132.1	1H	518933407	0.466667	0.133333	30	9	5
BOPA1_3246_1135		1H	132.3	.	.	0.3	-0.1	10	1	2
SCRI_RS_153896		1H	132.4	1H	519525906	0.390625	-0.046875	64	11	14
BOPA1_5316_739		1H	132.4	1H	519611377	0.451613	-0.16129	62	9	19
BOPA1_4057_2114		1H	132.5	1H	519675052	0.385714	-0.157143	70	8	19
SCRI_RS_117283		1H	132.5	.	.	0.0810811	-0.027027	74	2	4	0			0	0	0	0		0	0																											0
SCRI_RS_167999		1H	132.5	.	.			6	0	1
BOPA2_12_10746		1H	132.5	1H	520276801	0.285714	0	28	4	4
BOPA2_12_30231		1H	132.5	1H	520553640	0.192308	-0.0384615	26	2	3
SCRI_RS_132472		1H	132.5	1H	520848085	0.361111	-0.138889	36	4	9
SCRI_RS_175218		1H	132.6	1H	520656756	0.45	-0.15	20	3	6
BOPA1_4592_118		1H	132.7	1H	521181659	0.466667	-0.0666667	30	6	8
BOPA2_12_20429		1H	132.7	1H	521517298	0.314286	-0.0857143	70	8	14
BOPA2_12_31081		1H	132.9	1H	521670410	0.425532	-0.170213	47	6	14
SCRI_RS_199945		1H	132.9	1H	521915794	0.383562	-0.136986	73	9	19
BOPA1_3263_2865		1H	133	1H	521922805	0.354839	-0.129032	62	7	15
SCRI_RS_148694		2H	0	2H	883192			5	0	3
SCRI_RS_187638		2H	0	2H	884181	0.521739	-0.347826	46	4	20
SCRI_RS_166806		2H	0	2H	889010	0.425	-0.325	40	2	15																										0										0
SCRI_RS_165171		2H	2	2H	2350411	0.95	-0.95	20	0	19
SCRI_RS_135585		2H	2.1	2H	2671660			4	0	1
SCRI_RS_139708		2H	2.2	2H	2663887			3	2	0																										0										1
BOPA2_12_31446		2H	2.3	2H	1739468	0.388889	-0.333333	36	1	13																																				0
BOPA1_2582_767		2H	2.3	2H	1998243	0.422222	-0.2	45	5	14
SCRI_RS_173486		2H	2.3	2H	2095776	0.474576	-0.169492	59	9	19																										0										1
SCRI_RS_136200		2H	2.3	2H	2269365	0.368421	-0.0526316	19	3	4																										0										1
BOPA1_3692_940		2H	3.4	2H	354360			1	0	1
SCRI_RS_10642		2H	3.8	2H	3917575	0.194444	-0.0277778	36	3	4																										0
SCRI_RS_173554		2H	3.85	.	.			7	2	3
SCRI_RS_174552		2H	4	2H	3185526			3	0	0
SCRI_RS_184899		2H	4	2H	5021774	0.409091	-0.0454545	22	4	5
SCRI_RS_167823		2H	4	2H	5022579	0.36	-0.04	25	4	5
SCRI_RS_156845		2H	4	2H	6050918	0.565217	-0.217391	23	4	9																																				0
SCRI_RS_148734		2H	4.2	2H	2709905	0.512195	-0.317073	41	4	17
BOPA2_12_30132		2H	4.2	2H	4078456	0.457143	-0.114286	70	12	20																										0										1
BOPA2_12_10718		2H	4.2	2H	4306610	0.533333	-0.133333	15	3	5
SCRI_RS_128813		2H	4.2	.	.	0.411765	-0.176471	68	8	20																										0										1
SCRI_RS_122		2H	4.2	2H	5029923	0.479452	-0.205479	73	10	25																										0
SCRI_RS_146936		2H	4.2	2H	5043149	0.454545	-0.212121	33	4	11
SCRI_RS_238263		2H	4.2	2H	7944144	0.8	-0.533333	15	2	10
SCRI_RS_182210		2H	4.2	2H	7964976	0.435484	-0.209677	62	7	20																										0										0
SCRI_RS_146997		2H	4.2	2H	7965255	0.423729	-0.220339	59	6	19																										0										0
BOPA2_12_21415		2H	4.5	2H	5047104			8	1	3
SCRI_RS_184395		2H	4.5	2H	5287626	0.5	-0.23913	46	6	17
SCRI_RS_168604		2H	5.5	2H	7957320	0.446809	-0.234043	47	5	16																										0										0
BOPA2_12_11030		2H	5.95	2H	5941148			3	1	1
SCRI_RS_190048		2H	6.3	2H	7970408	0.520833	-0.3125	48	5	20																										0										0
SCRI_RS_13476		2H	6.3	2H	8329588			0	0	0
SCRI_RS_187012		2H	6.4	2H	8687006	0.5	-0.34	50	4	21																										0										0
SCRI_RS_169758		2H	6.4	2H	8691584	0.587302	-0.238095	63	11	26																										0										0
SCRI_RS_182947		2H	6.45	2H	8185044	0.26087	-0.173913	23	1	5
SCRI_RS_88391		2H	6.6	2H	9379811			2	0	1
SCRI_RS_177330		2H	7.1	2H	9598293			4	1	2
BOPA1_8930_370		2H	7.2	2H	9479433	0.47619	-0.0952381	42	8	12																										0										0
SCRI_RS_213799		2H	7.4	2H	9551532	0.75	-0.05	20	7	8
SCRI_RS_175603		2H	7.8	2H	7972764	0.633803	-0.408451	71	8	37																										0										0
SCRI_RS_164876		2H	7.8	2H	9555429	0.393443	-0.295082	61	3	21
BOPA2_12_30424		2H	7.8	2H	9630320	0.4375	-0.21875	64	7	21																										0										0
BOPA2_12_10592		2H	7.8	2H	9909188	0.397436	-0.166667	78	9	22																										0										0
SCRI_RS_167465		2H	7.8	2H	10064733	0.625	-0.25	16	3	7
SCRI_RS_103515		2H	7.85	2H	10332509	0.214286	-0.214286	14	0	3
BOPA1_3453_1974		2H	7.9	2H	10328715	0.454545	-0.242424	66	7	23
SCRI_RS_141753		2H	7.9	2H	10335572	0.428571	-0.116883	77	12	21																										0										0
SCRI_RS_135391		2H	8.3	.	.	0.38961	-0.155844	77	9	21																										0										0
SCRI_RS_224641		2H	8.3	2H	10407673	0.372093	-0.232558	43	3	13																										0										0
SCRI_RS_162694		2H	8.3	2H	10421873			9	1	3
SCRI_RS_159503		2H	8.3	2H	10819428	0.455696	-0.202532	79	10	26																										0										0
SCRI_RS_150792		2H	8.3	2H	11188422			4	0	2
SCRI_RS_193452		2H	8.35	2H	10884596			4	0	1																										0										0
BOPA2_12_31497		2H	8.6	2H	10886340	0.423729	-0.152542	59	8	17																										0										0
SCRI_RS_192552		2H	8.6	2H	10970690	0.430769	-0.153846	65	9	19																										0										0
BOPA2_12_10430		2H	8.6	2H	10970916			4	0	1
SCRI_RS_173604		2H	8.9	2H	11188363	0.583333	-0.0833333	12	3	4
BOPA2_12_10502		2H	8.9	2H	11218138			3	1	0																										0										1
SCRI_RS_231057		2H	8.9	2H	11819945	0.472973	-0.175676	74	11	24																										0										1
SCRI_RS_204158		2H	9.2	2H	12096571	0.54717	-0.283019	53	7	22																										0
SCRI_RS_605		2H	9.2	2H	12966866	0.47619	-0.380952	21	1	9
BOPA2_12_30155		2H	9.6	2H	13426026	0.2	-0.0666667	15	1	2
SCRI_RS_157480		2H	9.6	2H	13430183			9	2	1
SCRI_RS_209516		2H	10.4	.	.	0.42623	-0.229508	61	6	20										-1																0
SCRI_RS_136287		2H	10.4	2H	14356071	0.666667	-0.222222	18	4	8										-1																0
SCRI_RS_159158		2H	10.4	2H	14359346	0.7	-0.1	10	3	4										-1																0
SCRI_RS_160747		2H	11.4	2H	14021352			9	0	6
SCRI_RS_188511		2H	11.6	2H	14349723	0.857143	-0.714286	14	1	11																										-1
BOPA2_12_30631		2H	11.6	2H	15293003	0.44	-0.36	25	1	10
SCRI_RS_158433		2H	12.1	.	.	0.785714	-0.642857	14	1	10
SCRI_RS_141564		2H	12.1	2H	15464848	0.565217	-0.275362	69	10	29
SCRI_RS_231806		2H	12.1	2H	15689102	0.541667	-0.416667	48	3	23
SCRI_RS_152744		2H	12.3	2H	15750896	0.589744	-0.230769	39	7	16
SCRI_RS_226348		2H	12.5	2H	15928726	0.75	-0.583333	12	1	8
SCRI_RS_153226		2H	14.4	2H	17931436	0.7	-0.5	50	5	30
SCRI_RS_154683		2H	14.4	2H	18199960	0.666667	-0.463768	69	7	39
SCRI_RS_179003		2H	14.4	2H	18210028	0.666667	-0.444444	27	3	15
SCRI_RS_173947		2H	15.4	2H	16852698	0.740741	-0.666667	27	1	19		-1								-1																0
SCRI_RS_168461		2H	15.4	2H	17904815	0.678161	-0.218391	87	20	39
SCRI_RS_160179		2H	15.4	.	.			2	0	2
SCRI_RS_171185		2H	15.4	2H	18482522	0.709677	-0.387097	31	5	17
SCRI_RS_149462		2H	15.4	2H	18486928	0.666667	-0.410256	39	5	21
SCRI_RS_188987		2H	15.4	2H	18488072			3	1	2
BOPA2_12_31284		2H	15.4	2H	18622308	0.630137	-0.438356	73	7	39	0	-1								-1																0												0
SCRI_RS_185319		2H	15.4	2H	18961511	0.651515	-0.5	66	5	38		-1								-1																0												0
SCRI_RS_66401		2H	15.4	2H	19007448			7	0	7
SCRI_RS_198643		2H	15.4	2H	19285270	0.731343	-0.58209	67	5	44		-1								-1																0												0
SCRI_RS_205712		2H	16.5	2H	21077277			4	0	3
SCRI_RS_159228		2H	16.8	2H	20682109	0.755102	-0.55102	49	5	32
SCRI_RS_150590		2H	17.6	.	.	0.714286	-0.142857	14	4	6		-1								-1																												1
SCRI_RS_196192		2H	17.6	2H	21299903			7	0	4
SCRI_RS_192386		2H	18.9	.	.	0.827586	-0.482759	29	5	19		-1
SCRI_RS_145190		2H	18.9	2H	22022486	0.870968	-0.483871	31	6	21
SCRI_RS_153798		2H	18.9	2H	22169632	0.846154	-0.846154	13	0	11
SCRI_RS_233272		2H	18.9	2H	22270835	0.781818	-0.636364	55	4	39
SCRI_RS_210172		2H	18.9	2H	22709481	0.916667	-0.916667	12	0	11
BOPA2_12_30870	Ppd-H1	2H	18.9	2H	23722087	0.904762	-0.904762	21	0	19
SCRI_RS_195810		2H	19.9	.	.	0.84	-0.48	50	9	33
SCRI_RS_131218		2H	22.2	2H	24223511	0.897059	-0.75	68	5	56										-1
SCRI_RS_188893		2H	22.2	2H	24223511	0.884058	-0.73913	69	5	56		0								-1
BK_14	Ppd-H1	2H	23	2H	23721209	0.924051	-0.772152	79	6	67		-1								-1
BOPA2_12_30871	Ppd-H1	2H	23	2H	23721209	0.925	-0.75	80	7	67		-1								-1
BK_13	Ppd-H1	2H	23	2H	23721700	0.9375	-0.6875	48	6	39
BK_12	Ppd-H1	2H	23	2H	23722487	0.948718	-0.769231	78	7	67		-1								-1
BOPA2_12_30872	Ppd-H1	2H	23	2H	23723633	0.921053	-0.789474	76	5	65		-1								-1
SCRI_RS_170337		2H	23	2H	25092035	0.86747	-0.722892	83	6	66		-1								-1
SCRI_RS_143250		2H	23	2H	25095698	0.772727	-0.590909	66	6	45
SCRI_RS_192783		2H	23.2	.	.	0.763158	-0.5	38	5	24
SCRI_RS_186387		2H	23.2	2H	25096632	0.759494	-0.607595	79	6	54		-1								-1																												0
BOPA1_5880_2547		2H	23.2	2H	25776855			2	0	0
SCRI_RS_120529		2H	23.2	2H	25777358	0.780488	-0.487805	82	12	52		-1								-1																												0
SCRI_RS_183655		2H	23.2	2H	25874432	0.744186	-0.534884	86	9	55		-1								-1
BOPA1_2646_1277		2H	23.2	2H	25890171	0.714286	-0.571429	84	6	54										-1
SCRI_RS_239882		2H	23.2	2H	25898459	0.714286	-0.571429	84	6	54		-1								-1
BOPA1_2029_1143		2H	23.2	2H	26384159	0.775862	-0.568966	58	6	39										-1
SCRI_RS_12516		2H	23.8	2H	26126574	0.805556	-0.416667	36	7	22
SCRI_RS_153693		2H	24.5	2H	27654608	0.741176	-0.505882	85	10	53										-1
SCRI_RS_155612		2H	24.8	2H	27656421	0.71875	-0.40625	64	10	36		0								-1																												0
SCRI_RS_115905		2H	25.3	2H	27667722	0.6875	-0.5125	80	7	48	0	0								-1																												0
BOPA1_7747_1056		2H	26.2	2H	28047397	0.688889	-0.377778	45	7	24
SCRI_RS_7026		2H	26.2	2H	28166049	0.769231	-0.230769	26	7	13
BOPA1_7032_201		2H	26.8	.	.	0.814815	-0.481481	54	9	35	0	-1								-1
SCRI_RS_147371		2H	26.8	2H	29254219	0.761194	-0.522388	67	8	43
BOPA2_12_20593		2H	26.8	2H	29285001	0.75	-0.625	16	1	11
SCRI_RS_140819		2H	27.7	2H	29447608			5	1	1
BOPA1_7144_973		2H	28.7	2H	29549438			4	0	1	0	0								-1
SCRI_RS_192657		2H	29.4	.	.	0.609756	-0.317073	41	6	19	0	-1								-1
SCRI_RS_110647		2H	29.4	.	.	0.675	-0.45	80	9	45	0	-1								-1
BOPA1_5652_419		2H	29.4	.	.	0.672414	-0.327586	58	10	29
BOPA2_12_20368		2H	29.4	2H	30720128	0.745098	-0.705882	51	1	37
SCRI_RS_182371		2H	29.4	2H	30852272	0.735632	-0.482759	87	11	53	0	-1								-1
BOPA1_864_594		2H	29.4	2H	31327470	0.649351	-0.38961	77	10	40	0									-1
BOPA1_5050_1101		2H	29.4	2H	31397399	0.635135	-0.337838	74	11	36	0	-1								-1																											0
SCRI_RS_10302		2H	29.4	2H	31926480	0.660377	-0.320755	53	9	26	0	0								-1																											0
BOPA1_816_265		2H	33.5	2H	34276495	0.807018	-0.526316	57	8	38
BOPA2_12_11452		2H	33.7	2H	34275194			1	0	0
SCRI_RS_5552		2H	33.9	2H	35589731	0.580645	-0.0645161	62	16	20
BOPA2_12_30748		2H	33.9	2H	36137699	0.612903	-0.290323	62	10	28
BOPA2_12_31222		2H	33.9	2H	37917578	0.266667	-0.133333	15	1	3
SCRI_RS_120182		2H	33.9	2H	38034070	0.527273	-0.0909091	55	12	17																																					0
SCRI_RS_134823		2H	33.9	2H	38127759	0.428571	-0.111111	63	10	17																																					0
SCRI_RS_174935		2H	37.8	2H	39027644	0.8	-0.4	20	4	12
BOPA1_1447_464		2H	38.1	.	.	0.639344	0.0491803	61	21	18
SCRI_RS_206586		2H	38.8	2H	41297692	0.5	0.0714286	56	16	12
BOPA1_3709_716		2H	38.8	2H	41368107			7	2	3
BOPA2_12_10847		2H	39.1	2H	35380826	0.4	0	10	2	2
SCRI_RS_167605		2H	39.4	2H	38502775	0.473684	-0.105263	76	14	22																																					0
SCRI_RS_197357		2H	39.4	2H	38503108	0.614286	-0.157143	70	16	27		-1																																			0
SCRI_RS_215080		2H	39.4	2H	38506406	0.513514	-0.162162	74	13	25																																					0
SCRI_RS_182408		2H	39.4	2H	39806820	0.492063	-0.142857	63	11	20
SCRI_RS_123295		2H	39.4	2H	40258233	0.544118	-0.161765	68	13	24
BOPA1_1862_765		2H	39.4	2H	40486810	0.490566	-0.0377358	53	12	14
SCRI_RS_78277		2H	39.4	2H	41372942			2	0	0
BOPA1_ABC03253_1_2_279		2H	39.4	2H	41735061	0.573529	-0.0735294	68	17	22
SCRI_RS_89851		2H	39.4	2H	41735374	0.555556	-0.015873	63	17	18
SCRI_RS_207244		2H	39.4	2H	41737630	0.571429	0.0714286	56	18	14
BOPA2_12_30420		2H	39.7	.	.	0.54	0.02	50	14	13
BOPA1_2964_382		2H	39.7	2H	41983064	0.481481	-0.185185	27	4	9
SCRI_RS_81287		2H	39.7	2H	42102216	0.450704	-0.056338	71	14	18
BOPA2_12_30657		2H	39.7	2H	42220467	0.333333	-0.166667	12	1	3		-1
BOPA1_6338_682		2H	40.1	2H	42996777	0.466667	0.0666667	15	4	3		0
BOPA1_7623_818		2H	40.1	2H	43183329			4	1	1
SCRI_RS_212932		2H	40.2	2H	43628643	0.587302	-0.047619	63	17	20
BOPA1_4410_284		2H	40.4	.	.	0.550725	-0.057971	69	17	21		-1
BOPA1_6846_1161		2H	40.4	2H	44533789			9	2	5
SCRI_RS_186954		2H	40.8	2H	44820376			6	3	0
SCRI_RS_215094		2H	40.8	2H	44829784	0.833333	-0.333333	12	3	7
SCRI_RS_174444		2H	40.8	2H	45051376			1	0	0
BOPA2_12_20326		2H	40.8	2H	45203227	0.2	0.0666667	15	2	1
SCRI_RS_125793		2H	40.8	2H	45282888			9	4	4
BOPA2_12_30432		2H	40.8	2H	45290088	0.630137	0.219178	73	31	15		0
SCRI_RS_177405		2H	40.8	6H	425465222	0.539683	0.0634921	63	19	15		0
SCRI_RS_154981		2H	41.2	.	.	0.655172	0.103448	29	11	8
BOPA1_2651_1774		2H	41.9	2H	47306216	0.516667	-0.0833333	60	13	18
SCRI_RS_141655		2H	41.9	2H	48269958	0.5	-0.0384615	52	12	14
BOPA2_12_30379		2H	43.7	.	.	0.294118	-0.0588235	17	2	3
BOPA2_12_10715		2H	43.7	2H	51021902	0.44	0.08	50	13	9
BOPA2_12_30029		2H	43.7	2H	52730082			7	1	2
SCRI_RS_229103		2H	43.7	2H	53045743	0.464789	0.0422535	71	18	15		0
SCRI_RS_206245		2H	43.8	.	.	0.533333	0	15	4	4
SCRI_RS_171029		2H	43.8	2H	53372054	0.466667	-0.0666667	15	3	4
BOPA2_12_20281		2H	46.4	.	.	0.4	-0.2	10	1	3
BOPA1_4788_672		2H	46.4	.	.	0.446429	-0.0892857	56	10	15
BOPA2_12_11340		2H	46.4	2H	56421697			9	1	4
SCRI_RS_152206		2H	46.4	2H	56516524	0.367647	-0.0147059	68	12	13		0
BOPA2_12_10219		2H	46.4	2H	57895556	0.433333	-0.233333	30	3	10		0
SCRI_RS_237094		2H	48.6	2H	61309883	0.470588	-0.0588235	34	7	9		0			0						1
SCRI_RS_239231		2H	49.2	2H	63748476			2	0	0
BOPA2_12_30703		2H	49.4	2H	58687105	0.384615	-0.0153846	65	12	13					0
BOPA1_ConsensusGBS0524_2		2H	49.4	2H	61321588	0.392857	-0.0714286	56	9	13		0			0
SCRI_RS_8366		2H	49.4	2H	64991361	0.571429	0.114286	70	24	16					0
SCRI_RS_126877		2H	50.5	2H	67804431			7	1	1					0
SCRI_RS_212484		2H	50.5	2H	67805495	0.458333	0.125	48	14	8					0						1
SCRI_RS_158928		2H	50.5	2H	67919976	0.5	0.409091	22	10	1					0						1
SCRI_RS_173531		2H	50.5	2H	67921341			6	2	0
BOPA1_3598_489		2H	50.9	2H	68633857	0.354839	-0.0322581	31	5	6					0
SCRI_RS_151576		2H	50.9	2H	69468375	0.419355	-0.225806	62	6	20											0
BOPA1_2417_924		2H	50.9	2H	69472411	0.391892	-0.22973	74	6	23					-1						0
BOPA2_12_10156		2H	50.9	2H	69517930	0.636364	-0.636364	11	0	7
BOPA1_5823_1073		2H	50.9	2H	72640362	0.212766	-0.12766	47	2	8					0						0
BOPA1_2128_874		2H	50.9	2H	75534489	0.263158	-0.0526316	19	2	3
BOPA1_4065_397		2H	51.8	2H	77700006	0.489362	-0.234043	47	6	17
SCRI_RS_182050		2H	51.9	2H	78755357	0.478261	-0.217391	46	6	16											0
BOPA1_6384_866		2H	52.2	2H	79191753	0.605634	-0.380282	71	8	35											0
SCRI_RS_224846		2H	52.2	2H	79459154	0.474359	-0.320513	78	6	31											0
BOPA2_12_11131		2H	52.35	2H	81673796			6	0	2
SCRI_RS_167564		2H	52.5	2H	78752131	0.384615	-0.153846	26	3	7
SCRI_RS_147210		2H	52.5	2H	79929940	0.384615	-0.230769	78	6	24					0						0
BOPA1_3122_909		2H	52.55	2H	79927349			8	1	1
SCRI_RS_122681		2H	52.8	2H	80616562	0.475	-0.3	80	7	31
SCRI_RS_151535		2H	52.8	2H	81672762	0.383721	-0.174419	86	9	24					0		0				0
BOPA1_4331_1475		2H	52.8	2H	84533158	0.338983	-0.101695	59	7	13					0		0				0
BOPA1_5379_595		2H	52.85	.	.			8	1	1
SCRI_RS_175065		2H	52.9	2H	87236571	0.4125	-0.1125	80	12	21					0		0				1
BOPA1_5113_624		2H	53.2	2H	90566215	0.522222	-0.233333	90	13	34					-1		-1				0
BOPA2_12_30259		2H	53.2	2H	91194373	0.333333	-0.288889	45	1	14
BOPA1_2580_1456		2H	53.3	.	.	0.43662	-0.211268	71	8	23
SCRI_RS_199897		2H	53.3	2H	92735441	0.372093	-0.186047	86	8	24					0		0				0
SCRI_RS_199898		2H	53.3	2H	92741989	0.445946	-0.256757	74	7	26											0
BOPA1_ABC20402_1_3_298		2H	53.3	2H	93022578	0.5	0.0384615	26	7	6					0		0				1
BOPA2_12_31474		2H	53.3	2H	93068932	0.634615	-0.519231	52	3	30					-1		-1				0
BOPA1_887_736		2H	53.7	.	.			5	0	2
BOPA1_1698_619		2H	53.7	.	.	0.647059	-0.411765	34	4	18					0						0
BOPA2_12_10927		2H	53.7	.	.	0.5	0.0714286	14	4	3
SCRI_RS_155546		2H	53.7	2H	96044144	0.505882	-0.270588	85	10	33							-1				0
BOPA1_2601_171		2H	53.7	2H	100634501	0.522388	-0.283582	67	8	27											0
SCRI_RS_195938		2H	53.7	2H	101516101	0.647059	-0.441176	68	7	37					-1		-1				0
SCRI_RS_125325		2H	53.7	2H	101549170	0.555556	-0.5	36	1	19
SCRI_RS_6099		2H	53.7	2H	102852651	0.453125	-0.328125	64	4	25					0		0				0
SCRI_RS_194216		2H	53.7	2H	102973252	0.583333	-0.25	12	2	5
SCRI_RS_206492		2H	53.7	2H	113173686			5	0	3
SCRI_RS_12752		2H	53.7	2H	127711931			4	0	1
SCRI_RS_169913		2H	53.75	2H	100212916			7	2	1
SCRI_RS_10398		2H	53.8	2H	95552422	0.451613	-0.258065	31	3	11					0		0				0
BOPA2_12_10558		2H	53.95	2H	127126537			8	0	4
SCRI_RS_144592		2H	54.2	2H	96695191	0.465116	-0.162791	86	13	27					0		0				0
SCRI_RS_106444		2H	55.4	2H	139369230	0.522727	-0.295455	88	10	36					0		0				0
SCRI_RS_164343		2H	55.5	.	.	0.580952	-0.104762	105	25	36							0				0
SCRI_RS_231746		2H	55.5	.	.	0.653846	-0.653846	26	0	17
SCRI_RS_136233		2H	55.5	2H	148446522	0.625	-0.443182	88	8	47					0						0
SCRI_RS_144891		2H	55.5	2H	148952052	0.54386	-0.263158	57	8	23					0
BOPA1_5254_1845		2H	55.5	2H	149868357	0.446429	-0.232143	56	6	19
SCRI_RS_180032		2H	55.5	2H	152662234	0.428571	-0.257143	35	3	12					0						0
BOPA2_12_10330		2H	55.5	2H	155790583	0.304348	-0.130435	23	2	5
BOPA1_3212_2979		2H	55.5	2H	157036550			8	0	3
SCRI_RS_151430		2H	55.5	2H	158230550	0.553191	-0.404255	94	7	45					0						0
BOPA1_5759_478		2H	55.5	2H	164050763	0.483871	-0.311828	93	8	37					0		0				0
SCRI_RS_219675		2H	55.5	2H	164856816	0.537313	-0.268657	67	9	27					0		0				0
SCRI_RS_186840		2H	55.5	2H	167675863	0.5625	-0.5625	16	0	9
SCRI_RS_151459		2H	55.5	2H	167683123	0.542857	-0.457143	70	3	35
BOPA1_411_495		2H	55.5	2H	168991960	0.554217	-0.337349	83	9	37					0		0				0
SCRI_RS_204254		2H	55.5	2H	172258354	0.64	-0.44	50	5	27
BOPA2_12_20181		2H	55.5	2H	173478626	0.722222	-0.611111	18	1	12
SCRI_RS_141874		2H	55.5	2H	173823915	0.474227	-0.247423	97	11	35					0		0				0
BOPA1_ABC01644_1_3_379		2H	55.5	2H	176319772	0.548387	-0.311828	93	11	40					0		0				0
SCRI_RS_158123		2H	55.55	2H	115368935	0.5	-0.269231	26	3	10					0		0				0
BOPA2_12_30487		2H	55.55	2H	134755375	0.642857	-0.357143	14	2	7
BOPA1_3662_381		2H	55.55	.	.	0.58209	-0.402985	67	6	33					0						0
BOPA2_12_11163		2H	55.6	2H	158793199	0.4	-0.2	10	1	3
BOPA2_12_30772		2H	55.6	2H	178486454			7	0	5
BOPA2_12_31288		2H	55.7	2H	105238411	0.375	-0.25	16	1	5
SCRI_RS_186443		2H	55.7	2H	107676891	0.460526	-0.328947	76	5	30					0						0
BOPA2_12_30251		2H	55.7	2H	108889018	0.360465	-0.244186	86	5	26					0		0				0
BOPA1_8889_842		2H	55.7	2H	112663998	0.5	-0.266667	60	7	23					0						0
BOPA2_12_31408		2H	55.7	2H	114938741	0.444444	-0.148148	81	12	24					0		0				0
SCRI_RS_238404		2H	55.7	2H	119742989	0.557143	-0.157143	70	14	25					0		0
SCRI_RS_162700		2H	55.7	2H	125553955	0.594203	-0.333333	69	9	32					0		-1				0
SCRI_RS_103572		2H	55.7	2H	133990532	0.5375	-0.4125	80	5	38					0						0
SCRI_RS_153174		2H	55.7	2H	140489437	0.516667	-0.25	60	8	23
SCRI_RS_131325		2H	55.7	2H	140803909	0.511111	-0.244444	90	12	34					0		0				0
BOPA1_4630_1036		2H	55.7	2H	141323542	0.53125	-0.21875	32	5	12					0						0
SCRI_RS_109192		2H	55.7	2H	149579579	0.536585	-0.365854	82	7	37					0		-1				0
SCRI_RS_186664		2H	55.7	.	.	0.527027	-0.148649	74	14	25							0
SCRI_RS_167882		2H	55.7	2H	153369785	0.465909	-0.284091	88	8	33					0		0				0
SCRI_RS_122871		2H	55.7	2H	154543664	0.521277	-0.308511	94	10	39					0		0				0
BOPA2_12_10948		2H	55.7	2H	157200140	0.652174	-0.565217	23	1	14
BOPA1_ABC06091_1_1_187		2H	55.7	2H	158065789	0.528736	-0.321839	87	9	37					0						0
SCRI_RS_135633		2H	55.7	2H	160022796	0.586207	-0.344828	58	7	27
SCRI_RS_146010		2H	55.7	2H	168108743	0.689655	-0.551724	87	6	54					0		-1				0
SCRI_RS_192676		2H	55.7	2H	168405151	0.54023	-0.333333	87	9	38					0						0
BOPA1_1040_279		2H	55.9	.	.	0.538462	-0.384615	91	7	42					0		0				0
BOPA1_ABC04893_1_1_248		2H	55.9	2H	194228043	0.543478	-0.195652	46	8	17
SCRI_RS_198865		2H	55.9	2H	194499433	0.595238	-0.428571	84	7	43					0						0
BOPA1_4233_63		2H	55.9	2H	195773770	0.461538	-0.351648	91	5	37					0		0				0
BOPA1_10719_459		2H	55.9	2H	203689847	0.642857	-0.5	14	1	8
SCRI_RS_240011		2H	56.2	2H	206815873	0.56701	-0.360825	97	10	45					1		0				0
SCRI_RS_170235		2H	56.2	2H	207290533	0.865672	-0.597015	67	9	49					1						0
SCRI_RS_55840		2H	56.2	2H	207292093	0.692308	-0.692308	13	0	9
BOPA2_12_20424		2H	56.2	2H	225673377	0.636364	-0.454545	11	1	6					1		0				0
BOPA1_ABC09016_2_2_348		2H	56.35	2H	352141172	0.546392	-0.381443	97	8	45					1		0				0
SCRI_RS_206358		2H	56.4	.	.			5	0	3
SCRI_RS_236995		2H	56.4	.	.	0.565789	-0.407895	76	6	37					1		0				0
BOPA2_12_31189		2H	56.4	.	.	0.590909	-0.454545	44	3	23					1		0				0
SCRI_RS_137018		2H	56.4	2H	208031565	0.522222	-0.344444	90	8	39					1		0				0
SCRI_RS_182959		2H	56.4	2H	208039115	0.53125	-0.322917	96	10	41					1		0				0
BOPA1_2998_508		2H	56.4	2H	208375495			8	0	6
SCRI_RS_87934		2H	56.4	2H	215373753	0.554054	-0.283784	74	10	31					1		0				0
BOPA1_ABC14943_1_2_466		2H	56.4	2H	215895944	0.6	-0.364706	85	10	41					1		0				0
BOPA2_12_30042		2H	56.4	2H	218841083	0.54902	-0.352941	102	10	46					1		0
SCRI_RS_160277		2H	56.4	2H	219129381	0.5	-0.227273	44	6	16					1		0
BOPA1_2802_685		2H	56.4	2H	221627205			8	0	5
SCRI_RS_185513		2H	56.4	2H	230445616	0.65	-0.55	100	5	60					1		0				0
SCRI_RS_235694		2H	56.4	2H	234197944	0.729412	-0.588235	85	6	56					1						0
SCRI_RS_219740		2H	56.4	2H	252563950	0.85567	-0.773196	97	4	79					1		-1				0
BOPA2_12_30582		2H	56.4	2H	257254188	0.531915	-0.425532	94	5	45					1		0				0
BOPA2_12_20196		2H	56.4	2H	383020205	0.481481	-0.333333	27	2	11
BOPA1_7959_829		2H	56.45	2H	232292641	0.520408	-0.397959	98	6	45					1		0				0
BOPA2_12_30206		2H	56.45	2H	337612669	0.520548	-0.273973	73	9	29					1		0
BOPA2_12_10883		2H	56.45	2H	423065224	0.45	-0.45	20	0	9
SCRI_RS_30973		2H	56.5	2H	107453701	0.272727	-0.0909091	11	1	2
BOPA2_12_20878		2H	56.5	2H	257276817	0.608696	-0.434783	69	6	36					1		0				0
BOPA2_12_31175		2H	56.5	2H	280911757	0.537634	-0.430108	93	5	45					1		0				0
BOPA2_12_21337		2H	56.5	2H	282027840	0.591549	-0.394366	71	7	35					1		0				0
BOPA2_12_30561		2H	56.5	2H	313650588	0.454545	-0.292929	99	8	37					1		0
BOPA1_2528_2111		2H	56.5	2H	342925311	0.535354	-0.373737	99	8	45					1		0				0
SCRI_RS_12448		2H	56.5	2H	360874294	0.357143	-0.357143	14	0	5
SCRI_RS_117951		2H	56.5	2H	360887764	0.5	-0.388889	36	2	16							-1				0
SCRI_RS_175300		2H	56.5	2H	361064839	0.666667	-0.533333	75	5	45							-1				0
SCRI_RS_174318		2H	56.5	2H	361508091	0.619048	-0.47619	42	3	23
SCRI_RS_130072		2H	56.5	2H	362487172	0.461538	-0.461538	26	0	12
SCRI_RS_155067		2H	56.5	2H	363264632	0.430233	-0.337209	86	4	33
BOPA1_4049_233		2H	56.5	2H	364454182	0.576271	-0.474576	59	3	31
BOPA1_1062_478		2H	56.5	2H	365198431			8	0	5
SCRI_RS_135468		2H	56.5	2H	365659437	0.514851	-0.376238	101	7	45											0
SCRI_RS_197997		2H	56.5	2H	366354332	0.5	-0.5	12	0	6
BOPA2_12_11288		2H	56.5	2H	383667198	0.657895	-0.552632	38	2	23
BOPA2_12_30068		2H	56.5	2H	384634943	0.435897	-0.333333	39	2	15
BOPA1_3813_1629		2H	56.5	2H	399630458	0.741573	-0.606742	89	6	60							-1
BOPA1_1826_229		2H	56.5	2H	424899605	0.528736	-0.45977	87	3	43
BOPA1_ABC17685_1_4_365		2H	56.8	2H	439339023	0.625	-0.375	16	2	8
BOPA1_5160_268		2H	57	.	.	0.46875	-0.3125	64	5	25							-1				1
BOPA1_2634_2228		2H	57	.	.	0.470588	-0.392157	51	2	22							-1				0
BOPA1_2719_672		2H	57	2H	427097282	0.842105	-0.736842	38	2	30
SCRI_RS_116920		2H	57	2H	459257629	0.545455	-0.484848	33	1	17							-1				1
SCRI_RS_138697		2H	57	2H	461279676	0.526316	-0.526316	19	0	10
SCRI_RS_4969		2H	57	2H	461706516	0.634146	-0.560976	82	3	49							-1				0
SCRI_RS_177375		2H	57	2H	463048274	0.657534	-0.575342	73	3	45							-1				0
SCRI_RS_127347		2H	57	2H	464288056	0.574468	-0.574468	47	0	27
SCRI_RS_233449		2H	57	2H	465645399	0.568182	-0.477273	44	2	23							-1				0
SCRI_RS_132839		2H	57	2H	469196911	0.5	-0.433333	30	1	14
BOPA1_5233_1070		2H	57.1	2H	435921936	0.556962	-0.506329	79	2	42							-1				0
SCRI_RS_237688		2H	57.1	2H	442045206			0	0	0
BOPA1_ABC08774_1_1_752		2H	57.1	2H	455019165	0.56383	-0.414894	94	7	46							-1				1
BOPA2_12_20861		2H	57.1	2H	456605037	0.518519	-0.395062	81	5	37							-1
BOPA1_3355_605		2H	57.1	2H	459638235	0.724138	-0.655172	29	1	20
SCRI_RS_1502		2H	57.2	2H	462138441	0.470588	-0.392157	51	2	22
SCRI_RS_162917		2H	57.2	2H	462767055	0.740741	-0.444444	27	4	16
BOPA1_5046_619		2H	57.2	.	.	0.857143	-0.77551	49	2	40
SCRI_RS_222769		2H	57.2	2H	464286614	0.755319	-0.712766	94	2	69							-1				0
BOPA2_12_20335		2H	57.35	2H	450664867			7	0	0
SCRI_RS_167594		2H	57.4	.	.	0.586207	-0.517241	87	3	48							0
BOPA2_12_30265	HvCEN	2H	57.4	2H	470037512	0.515789	-0.473684	95	2	47							-1				0
SCRI_RS_235063		2H	57.4	2H	470322789	0.557895	-0.515789	95	2	51							-1				0
SCRI_RS_186769		2H	57.4	2H	471003862	0.652174	-0.565217	46	2	28
SCRI_RS_208320		2H	57.4	2H	471739547	0.438356	-0.410959	73	1	31							0				0
SCRI_RS_196026		2H	57.4	2H	473969305	0.731183	-0.666667	93	3	65							0				0
BOPA1_1917_848		2H	57.4	2H	476825010	0.528571	-0.471429	70	2	35							0				0
BOPA1_9191_263		2H	57.7	2H	478645444	0.755556	-0.755556	45	0	34
SCRI_RS_231725		2H	57.7	2H	478647638	0.660714	-0.660714	56	0	37
SCRI_RS_133246		2H	58	.	.	0.848214	-0.830357	112	1	94											0
SCRI_RS_168400		2H	58.1	2H	480803663	0.521739	-0.478261	46	1	23							0
SCRI_RS_125516		2H	58.6	2H	482765818	0.630435	-0.543478	46	2	27
BOPA1_4717_386		2H	58.8	.	.	0.629213	-0.494382	89	6	50							0				0
BOPA1_3214_945		2H	58.8	2H	485720115	0.639344	-0.540984	61	3	36							0				0
BOPA1_7489_442		2H	58.8	2H	487847175	0.462366	-0.397849	93	3	40							0				0
BOPA2_12_11316		2H	58.8	2H	492798654	0.555556	-0.555556	36	0	20							0				0
BOPA1_217_677		2H	58.9	2H	471002443			6	0	4
BOPA2_12_30275		2H	59.1	2H	483374941			2	0	1
SCRI_RS_140618		2H	59.1	2H	484217041			8	1	5
BOPA1_4280_295		2H	59.1	.	.	0.534483	-0.5	58	1	30
SCRI_RS_184218		2H	59.1	2H	485040095	0.384615	-0.0769231	26	4	6
SCRI_RS_165669		2H	59.1	2H	485041401	0.32	-0.08	25	3	5
SCRI_RS_12492		2H	59.1	2H	486343794	0.362069	-0.258621	58	3	18
SCRI_RS_188255		2H	59.1	2H	487222321			7	0	3
SCRI_RS_141789		2H	59.3	2H	492964737	0.782609	-0.782609	23	0	18														-1												-1
SCRI_RS_153880		2H	59.3	2H	498956999			1	1	0
SCRI_RS_172109		2H	59.5	2H	505050090	0.5	-0.277778	36	4	14							0				0
BOPA2_12_30724		2H	59.5	2H	507505653	0.432432	-0.27027	37	3	13							0				0
SCRI_RS_213826		2H	59.5	2H	507696415	0.595506	-0.460674	89	6	47							0				0
SCRI_RS_137710		2H	59.5	2H	507959173	0.5	-0.328571	70	6	29							0				0
SCRI_RS_171203		2H	59.5	2H	508110004	0.617978	-0.505618	89	5	50							0				0
SCRI_RS_200879		2H	59.5	2H	509111296	0.5	-0.166667	18	3	6							0
SCRI_RS_144776		2H	59.5	2H	509592555	0.52809	-0.303371	89	10	37							0				0
BOPA1_ABC03181_1_1_164		2H	59.5	2H	510838917	0.522727	-0.227273	88	13	33							0				0
BOPA2_12_11121		2H	59.5	2H	514578001	0.272727	-0.0909091	11	1	2
BOPA2_12_11278		2H	59.7	2H	507960424	0.333333	-0.0666667	15	2	3							0				0
SCRI_RS_165574		2H	59.9	2H	510095812	0.521277	-0.138298	94	18	31							0				1
SCRI_RS_107754		2H	60.7	.	.	0.625	-0.5	16	1	9
BOPA1_6911_866		2H	60.7	2H	517863521	0.52381	-0.357143	84	7	37											0
SCRI_RS_143213		2H	60.7	2H	518080768	0.489796	-0.285714	49	5	19
SCRI_RS_4802		2H	60.8	.	.	0.564103	-0.333333	78	9	35
BOPA1_6510_1430		2H	60.8	2H	519241271	0.387097	-0.225806	62	5	19											0
BOPA1_4136_869		2H	60.8	2H	525128564	0.547945	-0.273973	73	10	30
BOPA2_12_10545		2H	62	.	.			1	0	0											0
BOPA1_6804_1197		2H	62.5	.	.	0.461538	0	13	3	3
SCRI_RS_202786		2H	62.5	2H	527727874			7	1	0
SCRI_RS_162413		2H	62.5	2H	529118271	0.414286	-0.157143	70	9	20							0																														-1
BOPA2_12_11096		2H	62.5	2H	529830321	0.365385	-0.0576923	52	8	11							0				0																										-1
SCRI_RS_156063		2H	62.5	2H	541279833	0.416667	0.0833333	12	3	2
SCRI_RS_153531		2H	62.7	2H	539508548	0.4	-0.117647	85	12	22							0				0																										-1
BOPA1_4434_804		2H	62.7	2H	541519297	0.463768	-0.202899	69	9	23							0				0																										-1
SCRI_RS_145381		2H	62.7	2H	542423478	0.534884	-0.255814	43	6	17
SCRI_RS_167713		2H	62.7	2H	544594879	0.571429	-0.171429	70	14	26							0				0																										-1
BOPA1_10489_586		2H	62.7	2H	545005897	0.619048	-0.047619	21	6	7
SCRI_RS_212940		2H	62.7	2H	545006905	0.576923	-0.192308	26	5	10
BOPA1_7729_565		2H	62.7	2H	545854388	0.559524	-0.107143	84	19	28							0				0																										-1
BOPA1_5339_487		2H	62.7	2H	545860661	0.511111	-0.0888889	90	19	27							0				0																										-1
SCRI_RS_147810		2H	64.4	2H	543482669	0.416667	-0.0833333	12	2	3
SCRI_RS_100476		2H	64.4	2H	543486151	0.465753	-0.0821918	73	14	20							0				0																										-1
SCRI_RS_179253		2H	64.4	2H	546251668	0.6	-0.0666667	15	4	5							0				0																										-1
SCRI_RS_173757		2H	64.4	2H	546811352	0.542857	-0.0857143	70	16	22							0				0																										-1
SCRI_RS_163975		2H	64.4	2H	548286195	0.469136	-0.123457	81	14	24							0				0																										-1
SCRI_RS_59851		2H	64.4	2H	548534648	0.560976	-0.121951	82	18	28							0				0																										-1
SCRI_RS_198848		2H	64.6	2H	548722339	0.552941	-0.129412	85	18	29							0				0																										-1
BOPA2_12_31021		2H	64.6	2H	551451860	0.548387	0.0322581	31	9	8
BOPA2_12_30205		2H	64.75	2H	548833417			9	4	3
SCRI_RS_110043		2H	64.9	.	.	0.602941	-0.132353	68	16	25							0				0																										-1
BOPA1_7660_476		2H	64.9	2H	549584315	0.545455	-0.207792	77	13	29							0				0																										-1
BOPA2_12_10719		2H	64.9	2H	552790229	0.523256	-0.0813953	86	19	26							0				0																										-1
BOPA1_7187_382		2H	64.9	2H	553997708	0.590909	-0.19697	66	13	26							0				0																										-1
BOPA2_12_31383		2H	64.9	2H	554437110	0.5625	-0.0125	80	22	23							0				0																										-1
SCRI_RS_180983		2H	65.3	2H	545449638			2	0	1
BOPA2_12_10717		2H	65.4	2H	554324440			5	1	1
BOPA1_4037_916		2H	66.3	.	.	0.217105	-0.0986842	152	9	24							0				0																										-1
BOPA1_334_1164		2H	66.4	2H	555019117			6	1	3
SCRI_RS_6727		2H	66.9	2H	555047247			9	3	5
SCRI_RS_16024		2H	67.3	.	.			5	2	1
SCRI_RS_16995		2H	67.4	2H	555066031	0.653846	-0.0384615	26	8	9							0				0																										-1
BOPA1_5499_1430		2H	67.5	2H	556568543	0.615385	0.0384615	52	17	15
SCRI_RS_73		2H	67.9	.	.	0.64	0.186667	75	31	17							0				0																										-1
SCRI_RS_221992		2H	67.9	.	.	0.8	-0.266667	30	8	16																																					-1
SCRI_RS_207224		2H	67.9	2H	556867956	0.658537	0.268293	41	19	8
BOPA1_6280_1098		2H	67.9	2H	557849733	0.448718	0.0128205	78	18	17
SCRI_RS_156871		2H	67.9	2H	558093644	0.606061	0.151515	66	25	15							0				0																										-1
SCRI_RS_9469		2H	68.1	2H	558705374	0.358974	0.025641	78	15	13							0				0																										-1
BOPA1_2809_271		2H	68.6	2H	558767096	0.730769	0.0384615	26	10	9
BOPA2_12_30674		2H	68.6	2H	559378898			1	0	1
BOPA1_5573_1170		2H	68.6	2H	560385139			6	4	1
BOPA2_12_31394		2H	68.6	2H	560473324	0.513889	-0.0972222	72	15	22											0																										-1
SCRI_RS_150		2H	68.6	2H	562155932	0.555556	0.194444	72	27	13											0																										-1
BOPA1_4377_571		2H	69.3	.	.	0.472727	0.109091	55	16	10											0																										-1
SCRI_RS_159024		2H	69.3	2H	565205997			1	0	1
BOPA2_12_20985		2H	70.8	.	.	0.666667	0.285714	42	20	8
BOPA1_1946_698		2H	70.8	.	.	0.458333	-0.291667	24	2	9
BOPA2_12_11449		2H	70.8	2H	565977365			7	2	1
SCRI_RS_182079		2H	70.8	2H	566782734	0.914286	0.228571	35	20	12
BOPA2_12_30696		2H	70.8	2H	567232456	0.5	-0.125	16	3	5
BOPA1_6023_567		2H	70.8	2H	568405753	0.493151	-0.0273973	73	17	19
SCRI_RS_50957		2H	71	2H	567801595	0.235294	0.117647	17	3	1
SCRI_RS_220533		2H	71	2H	568573773	0.525	0.15	80	27	15
SCRI_RS_219568		2H	71	2H	568856528	0.414634	0.121951	41	11	6
SCRI_RS_17898		2H	73.5	2H	572099926	0.494253	-0.0114943	87	21	22
BOPA2_12_31293		2H	73.7	2H	572474977	0.550562	0.213483	89	34	15
SCRI_RS_2273		2H	73.85	.	.			6	2	1
SCRI_RS_235874		2H	74.1	2H	573207044	0.492754	0.144928	69	22	12
SCRI_RS_156323		2H	74.4	.	.	0.462366	0.0537634	93	24	19											0
SCRI_RS_158285		2H	74.4	.	.	0.35	0.15	20	5	2
BOPA2_12_10859		2H	74.4	2H	575834623	0.545455	0.181818	22	8	4
BOPA2_12_11274		2H	74.4	2H	575930292	0.535714	0.0357143	28	8	7
BOPA1_7549_782		2H	75.2	.	.	0.65	0.35	80	40	12											0
SCRI_RS_222844		2H	75.2	2H	576174694	0.7	0.05	80	30	26											0
SCRI_RS_129857		2H	75.2	2H	576186127	0.4	0	55	11	11
SCRI_RS_239742		2H	75.2	2H	576187115	0.518072	0.060241	83	24	19											0
SCRI_RS_221795		2H	75.2	2H	576550511	0.368421	-0.0526316	19	3	4
SCRI_RS_200291		2H	76.1	.	.	0.580645	0.0967742	62	21	15											0
SCRI_RS_166540		2H	76.1	2H	577353281	0.5625	-0.1875	32	6	12
SCRI_RS_154398		2H	76.2	2H	577417224	0.539326	0.292135	89	37	11											0
SCRI_RS_134812		2H	76.6	2H	577511370	0.37037	0	27	5	5									-1		0
BOPA1_6117_1507		2H	76.8	2H	577651121	0.45679	0.0617284	81	21	16									-1		0
SCRI_RS_235860		2H	76.9	2H	578057125			5	0	3									-1		0
SCRI_RS_4930		2H	77.3	2H	578888974			1	1	0
SCRI_RS_171032		2H	79.4	2H	580270199	0.611111	-0.277778	18	3	8									-1		0
SCRI_RS_91810		2H	79.9	.	.	0.597403	0.0519481	77	25	21									-1		0
BOPA1_2371_950		2H	79.9	2H	580771417	0.541667	-0.0416667	72	18	21									-1		0
BOPA2_12_30897	Vrs1	2H	80	2H	581367336	0.52	-0.173333	75	13	26									-1		0
SCRI_RS_196853		2H	80	2H	581681432	0.507042	0.028169	71	19	17									-1		0
SCRI_RS_88704		2H	80	2H	582465837	0.534247	-0.123288	73	15	24									-1		0
SCRI_RS_154203		2H	80.1	2H	579782423	0.625	0	16	5	5
SCRI_RS_137263		2H	80.2	.	.	0.58209	0.0447761	67	21	18									-1		0
BOPA1_4629_162		2H	80.4	.	.			2	0	1									-1		0
SCRI_RS_171038		2H	80.6	2H	583439924	0.792453	-0.301887	53	13	29									-1		-1
SCRI_RS_221886		2H	80.9	.	.	0.947368	-0.315789	19	6	12
BOPA2_12_31205		2H	80.9	2H	583650898	0.461538	-0.102564	78	14	22									-1		0
SCRI_RS_13565		2H	80.9	2H	583796944			3	1	0
BOPA1_ConsensusGBS0705_1		2H	80.9	2H	583797148	0.69863	0.0958904	73	29	22
SCRI_RS_3376		2H	80.9	2H	584052850	0.555556	-0.111111	36	8	12
SCRI_RS_192398		2H	80.9	2H	584162027	0.567568	0	74	21	21
SCRI_RS_180028		2H	81.2	2H	584194166	0.481013	-0.101266	79	15	23								0	-1		0
SCRI_RS_165463		2H	81.35	2H	584557797	0.348837	0.0697674	43	9	6
BOPA1_3469_1152		2H	81.5	.	.	0.545455	0	77	21	21								0	-1		0
SCRI_RS_10670		2H	81.5	2H	584565343	0.25	0	16	2	2								0	-1		0
SCRI_RS_198603		2H	81.5	2H	584570169	0.586667	0.0266667	75	23	21									-1		0
SCRI_RS_159462		2H	81.5	2H	584844205	0.415385	-0.230769	65	6	21								0	-1		0
SCRI_RS_160833		2H	81.5	2H	585255395	0.486111	-0.180556	72	11	24								0	-1		0
SCRI_RS_235221		2H	81.5	2H	585532300	0.423077	-0.192308	26	3	8								0	-1		0
SCRI_RS_160616		2H	81.5	2H	585535888	0.458824	-0.129412	85	14	25								0	-1		0
SCRI_RS_211281		2H	81.5	2H	586092077	0.34375	-0.15625	32	3	8								0	0		0
SCRI_RS_188339		2H	81.8	2H	586408268	0.52381	-0.333333	21	2	9								0	0		0
BOPA2_12_10936		2H	82.1	2H	586851805			6	0	1								0	0		0
SCRI_RS_174800		2H	82.5	2H	588584515	0.533333	0.133333	15	5	3								0	0		0
SCRI_RS_157236		2H	82.5	2H	588748982	0.586207	-0.0344828	29	8	9								0	0		0
SCRI_RS_176114		2H	82.5	2H	589225816	0.583333	-0.0833333	72	18	24								0	0		0
SCRI_RS_182039		2H	82.5	2H	589610331	0.455696	-0.101266	79	14	22								0	0		0
BOPA1_8632_1809		2H	82.5	2H	590364035	0.454545	0.0909091	11	3	2								0	0		0
BOPA2_12_10969		2H	82.5	2H	590525559			4	0	1								0	0		0
SCRI_RS_119261		2H	82.5	2H	590580478	0.631579	-0.368421	38	5	19									-1
SCRI_RS_162798		2H	82.5	2H	590751278	0.48	-0.16	50	8	16								0	0		0
SCRI_RS_155456		2H	82.5	2H	590752559	0.5	-0.0121951	82	20	21								0	0		0
BOPA2_12_20793		2H	82.5	2H	592610428	0.375	0.0138889	72	14	13
BOPA2_12_10689		2H	82.5	2H	595515136	0.487805	-0.0487805	41	9	11
SCRI_RS_138463		2H	82.6	2H	591019880	0.484848	-0.121212	33	6	10								0	0		0
BOPA1_6752_1013		2H	82.65	2H	591197589			8	1	4
BOPA1_6024_1095		2H	82.8	2H	591151069	0.460526	-0.0657895	76	15	20								0	0		0
SCRI_RS_219074		2H	82.8	.	.	0.86747	-0.144578	83	30	42									-1		-1
BOPA1_ABC02258_1_6_382		2H	82.8	2H	591694778	0.807692	0.192308	52	26	16
SCRI_RS_116694		2H	86	2H	596892095	0.395604	-0.0879121	91	14	22									0		0
BOPA1_2020_539		2H	86.6	2H	597897639	0.489362	-0.234043	47	6	17									0		0
SCRI_RS_157140		2H	86.6	2H	598133059	0.476744	-0.0116279	86	20	21									0		0
SCRI_RS_165795		2H	86.8	2H	598662246	0.603774	-0.0754717	53	14	18									0
SCRI_RS_165509		2H	88.5	2H	599385456			5	1	1									0
SCRI_RS_222876		2H	88.5	2H	599395215	0.622449	-0.0102041	98	30	31									0
SCRI_RS_135112		2H	88.5	2H	601759890	0.479167	-0.270833	48	5	18
SCRI_RS_115690		2H	88.5	2H	602061950	0.434783	-0.347826	23	1	9									0
BOPA2_12_11285		2H	88.5	2H	603274468			2	0	1
SCRI_RS_142621		2H	89.15	2H	600908828			5	0	1
BOPA2_12_10649		2H	89.5	2H	602050560	0.545455	-0.363636	11	1	5
BOPA2_12_30216		2H	89.8	2H	602426548	0.454545	-0.0909091	11	2	3									0
BOPA1_1635_691		2H	89.8	2H	602469339	0.5	-0.308511	94	9	38
SCRI_RS_195164		2H	90.2	2H	602738022			2	1	0
BOPA1_6951_875		2H	90.7	2H	603131864			5	1	1
BOPA1_ABC12856_1_1_77		2H	91	2H	603521117	0.45977	-0.16092	87	13	27
SCRI_RS_140972		2H	91	2H	605183746	0.447368	-0.210526	76	9	25
SCRI_RS_172220		2H	91.1	2H	604031577	0.459459	-0.135135	74	12	22
BOPA1_11660_365		2H	92.2	2H	605768519	0.543478	-0.282609	46	6	19
SCRI_RS_160958		2H	92.8	.	.	0.573171	-0.109756	82	19	28
SCRI_RS_170162		2H	92.8	2H	606310485	0.541667	-0.208333	24	4	9
SCRI_RS_157097		2H	92.95	2H	607095661			4	0	1
BOPA1_ABC10472_1_2_247		2H	94	2H	606789205	0.422222	-0.155556	90	12	26
SCRI_RS_135355		2H	94.2	2H	610507210			0	0	0
BOPA1_682_767		2H	94.3	2H	606809209	0.436782	-0.206897	87	10	28
BOPA1_2944_1813		2H	94.3	2H	609272471	0.434783	-0.23913	92	9	31
SCRI_RS_209354		2H	94.3	2H	609497972	0.479167	-0.229167	48	6	17
SCRI_RS_187700		2H	94.3	2H	610263203	0.408602	-0.258065	93	7	31
BOPA1_7236_1384		2H	94.3	2H	610424625			6	0	3
SCRI_RS_162618		2H	94.3	2H	610590739	0.38806	-0.179104	67	7	19
SCRI_RS_196270		2H	94.4	2H	606888257			6	1	2
SCRI_RS_173374		2H	94.5	2H	607096434	0.433333	-0.277778	90	7	32
SCRI_RS_159484		2H	94.5	2H	607105762	0.5625	-0.2875	80	11	34
BOPA2_12_30480		2H	94.5	2H	610786744	0.516484	-0.340659	91	8	39
BOPA1_3206_670		2H	94.5	2H	610852766	0.402985	-0.19403	67	7	20
BOPA2_12_30095		2H	94.5	2H	610868455	0.421053	-0.210526	19	2	6
SCRI_RS_154713		2H	94.55	2H	605775693	0.647059	-0.176471	17	4	7
SCRI_RS_150494		2H	94.7	2H	607581325	0.52439	-0.280488	82	10	33
SCRI_RS_135248		2H	94.7	2H	607781142			9	0	2
BOPA2_12_10735		2H	94.7	2H	609379179			5	1	1
SCRI_RS_142188		2H	94.8	2H	608014772	0.438202	-0.168539	89	12	27
SCRI_RS_196842		2H	94.9	2H	608106187	0.358491	-0.245283	53	3	16
BOPA1_5347_585		2H	94.9	2H	608349200			1	0	0
SCRI_RS_221763		2H	94.9	2H	608485133	0.395062	-0.222222	81	7	25
BOPA2_12_30200		2H	94.9	2H	608973260	0.407407	-0.185185	27	3	8
BOPA1_5537_283		2H	106.4	.	.	0.37931	-0.0804598	87	13	20
BOPA1_3180_1771		2H	106.4	.	.	0.38961	-0.12987	77	10	20
BOPA2_12_31270		2H	106.4	2H	615216417	0.5	0	12	3	3
SCRI_RS_147203		2H	106.4	2H	617200895	0.35	-0.125	80	9	19
SCRI_RS_20168		2H	106.4	2H	617422361	0.4375	-0.1375	80	12	23
BOPA1_2277_634		2H	106.4	2H	618227537	0.40625	-0.15625	64	8	18
SCRI_RS_153420		2H	106.4	2H	619439265	0.320513	-0.0641026	78	10	15
BOPA1_111_499		2H	106.4	2H	619726061	0.377049	-0.0819672	61	9	14
SCRI_RS_4952		2H	106.4	2H	620007528	0.333333	-0.0555556	72	10	14
SCRI_RS_156045		2H	106.4	2H	624062693	0.470588	-0.117647	51	9	15
SCRI_RS_229405		2H	106.4	2H	624770354	0.2	0.1	20	3	1
BOPA1_8523_316		2H	106.8	2H	611689204	0.371429	0.0285714	35	7	6
SCRI_RS_128484		2H	106.8	2H	616164253			7	0	5
SCRI_RS_227965		2H	106.8	2H	616628835	0.415385	-0.2	65	7	20
SCRI_RS_123654		2H	106.8	.	.	0.428571	-0.142857	42	6	12
SCRI_RS_184090		2H	106.8	.	.	0.4	-0.08	25	4	6
BOPA2_12_30965		2H	106.8	2H	618272065			6	2	2
SCRI_RS_114164		2H	106.8	2H	620189083			5	2	0
BOPA1_2688_1022		2H	106.8	2H	620437691			3	0	3
SCRI_RS_149618		2H	106.8	2H	624151880	0.424242	-0.0606061	66	12	16
BOPA2_12_20989		2H	106.8	2H	624405638	0.466667	-0.2	15	2	5
BOPA1_14832_296		2H	106.8	2H	624759225	0.285714	0	21	3	3
SCRI_RS_15711		2H	106.8	2H	625455474	0	0	10	0	0
BOPA1_ABC17086_1_9_254		2H	106.8	2H	625514201			5	0	2
SCRI_RS_205499		2H	106.9	2H	620383753			0	0	0
BOPA2_12_30555		2H	107.2	2H	614258809	0.376344	-0.0967742	93	13	22
BOPA1_ABC13569_1_1_107		2H	107.2	2H	614390986	0.402174	-0.076087	92	15	22
BOPA1_ConsensusGBS0348_2		2H	107.2	2H	614481644	0.57377	-0.245902	61	10	25
SCRI_RS_160767		2H	107.2	2H	616502646	0.214286	-0.0238095	42	4	5
SCRI_RS_154703		2H	107.2	2H	617444318	0.357143	-0.0952381	84	11	19
SCRI_RS_190073		2H	107.2	2H	617865593	0.378378	0	37	7	7
BOPA1_1584_263		2H	107.2	2H	618106791			2	0	1
BOPA1_6996_838		2H	107.2	2H	619088797			4	0	1
SCRI_RS_204145		2H	107.2	2H	619594470	0.606383	-0.37234	94	11	46
SCRI_RS_178149		2H	107.2	2H	619787749	0.409639	-0.0963855	83	13	21
SCRI_RS_230508		2H	107.2	.	.	0.314286	0	70	11	11
SCRI_RS_88466		2H	107.2	.	.	0.5	0.0277778	72	19	17
SCRI_RS_238760		2H	107.2	2H	621322103	0.37037	-0.0740741	81	12	18
BOPA2_12_31402		2H	107.2	2H	622023138	0.294118	-0.0980392	51	5	10
BOPA1_ABC01334_1_1_55		2H	107.2	2H	622225797	0.375	-0.125	80	10	20
BOPA1_868_675		2H	107.2	2H	622336058	0.428571	-0.214286	28	3	9
BOPA1_7487_390		2H	107.2	2H	622398874	0.387755	-0.0612245	49	8	11
SCRI_RS_139831		2H	107.2	2H	622624975	0.485294	-0.191176	68	10	23
BOPA1_ABC05640_1_1_248		2H	107.2	2H	622625294	0.333333	-0.0724638	69	9	14
SCRI_RS_143727		2H	107.2	2H	623464416	0.441558	-0.233766	77	8	26
SCRI_RS_224624		2H	107.2	2H	623872105	0.418919	-0.0675676	74	13	18
SCRI_RS_222093		2H	107.2	2H	624401381			8	0	0
SCRI_RS_16799		2H	107.4	2H	623599232	0.723404	0.510638	47	29	5
SCRI_RS_158091		2H	107.9	2H	625950327			0	0	0
BOPA1_4833_420		2H	109.3	2H	626594374	0.545455	-0.545455	11	0	6
SCRI_RS_238606		2H	109.3	2H	626600387	0.527273	0.0181818	55	15	14
SCRI_RS_171852		2H	109.4	2H	625461680	0.466667	0.0666667	15	4	3
SCRI_RS_151349		2H	109.4	2H	626639275	0.537313	-0.238806	67	10	26
BOPA1_3763_595		2H	109.4	2H	626706412	0.409091	-0.181818	88	10	26
SCRI_RS_183974		2H	109.6	2H	627346260	0.45098	-0.333333	51	3	20
SCRI_RS_610		2H	109.6	2H	627375253	0.364865	-0.121622	74	9	18
BOPA2_12_10739		2H	109.6	2H	627658611	0.25	-0.15	20	1	4
SCRI_RS_173131		2H	109.7	.	.			1	0	1
SCRI_RS_177125		2H	109.7	2H	627415269	0.55	-0.55	20	0	11
BOPA1_3000_1074		2H	109.8	2H	627431467	0.409091	-0.181818	88	10	26
SCRI_RS_160911		2H	109.8	2H	627624415			2	0	0
SCRI_RS_206070		2H	110.2	.	.	0.369231	-0.0923077	65	9	15
SCRI_RS_154176		2H	110.2	.	.	0.376471	-0.141176	85	10	22
BOPA2_12_20649		2H	110.2	2H	627663949	0.45	-0.25	20	2	7
BOPA1_7576_818		2H	110.5	.	.	0.388235	-0.0117647	85	16	17
SCRI_RS_164608		2H	111.1	.	.	0.413333	-0.0666667	75	13	18
SCRI_RS_167694		2H	111.3	2H	627866099	0.525	-0.175	40	7	14
SCRI_RS_12444		2H	111.3	2H	628106862	0.413793	-0.114943	87	13	23
SCRI_RS_132586		2H	112	2H	628565386	0.37931	-0.0574713	87	14	19
SCRI_RS_151556		2H	112.2	2H	629007675	0.43956	0	91	20	20
BOPA2_12_20295		2H	112.3	.	.			2	0	0
SCRI_RS_205571		2H	112.3	2H	629372021	0.541284	-0.284404	109	14	45
SCRI_RS_142593		2H	112.3	2H	629378528	0.489796	-0.163265	49	8	16
BOPA2_12_31264		2H	112.6	2H	629736436	0.468354	0.0126582	79	19	18
SCRI_RS_155689		2H	113.3	.	.	0.478723	-0.0106383	94	22	23
BOPA1_7302_240		2H	113.3	.	.			3	0	1
BOPA1_5541_418		2H	113.3	2H	629624878			6	0	3
SCRI_RS_173490		2H	113.3	2H	630581974	0.445783	0.060241	83	21	16
BOPA1_8293_202		2H	113.4	.	.			5	0	0
BOPA1_1381_547		2H	113.5	.	.	0.666667	-0.166667	48	12	20
BOPA1_3256_1196		2H	113.5	.	.	0.533333	-0.233333	60	9	23
SCRI_RS_235261		2H	113.5	2H	630229780	0.454545	-0.0909091	44	8	12
SCRI_RS_155161		2H	113.5	2H	630376630	0.5	-0.233333	60	8	22
SCRI_RS_174214		2H	113.5	2H	630560998	0.531915	-0.191489	47	8	17
SCRI_RS_200033		2H	113.9	2H	630890700			6	1	0
BOPA2_12_30636		2H	114	2H	631016340	0.560606	-0.136364	66	14	23
SCRI_RS_130279		2H	114.1	.	.	0.373494	-0.108434	83	11	20
SCRI_RS_159243		2H	114.1	2H	631217554	0.272727	-0.212121	33	1	8
SCRI_RS_205807		2H	114.1	2H	631218456	0.342857	-0.171429	35	3	9
SCRI_RS_130285		2H	114.1	2H	631268133	0.306818	-0.170455	88	6	21
SCRI_RS_129178		2H	114.1	2H	631274338	0.413043	-0.152174	46	6	13
BOPA2_12_30152		2H	114.1	2H	631275460			8	1	2
SCRI_RS_192711		2H	114.15	2H	631544596	0.5	-0.357143	14	1	6
BOPA2_12_31327		2H	114.15	2H	631897723	0.363636	0.181818	11	3	1
SCRI_RS_152659		2H	114.15	2H	632907503			9	1	2
SCRI_RS_153811		2H	114.15	2H	633281761			6	1	2
SCRI_RS_227502		2H	114.15	2H	633350175	0.461538	-0.153846	26	4	8
SCRI_RS_209218		2H	114.2	2H	631326200	0.4	-0.2	80	8	24
SCRI_RS_224454		2H	114.2	2H	631329189	0.391304	-0.130435	92	12	24
SCRI_RS_116197		2H	114.2	2H	631552528	0.438776	-0.214286	98	11	32
BOPA2_12_30097		2H	114.2	2H	631645117	0.47619	0	42	10	10
SCRI_RS_7392		2H	114.2	2H	631911647	0.375	-0.1875	96	9	27
BOPA1_13178_89		2H	114.2	2H	632580591	0.581081	0.148649	74	27	16
SCRI_RS_151129		2H	114.2	2H	632832802	0.380435	-0.076087	92	14	21
SCRI_RS_218206		2H	114.2	2H	633381901	0.40678	-0.135593	59	8	16
SCRI_RS_201870		2H	114.2	2H	633508449	0.362637	-0.0989011	91	12	21
SCRI_RS_168629		2H	114.4	2H	631468895			6	0	0
SCRI_RS_10930		2H	114.5	2H	632252794			4	1	0
SCRI_RS_179555		2H	114.9	2H	631789533	0.310345	-0.172414	29	2	7
SCRI_RS_154954		2H	115.4	2H	631890788	0.388889	-0.277778	18	1	6
SCRI_RS_162820		2H	118	2H	633417338	0.285714	-0.142857	14	1	3
SCRI_RS_211291		2H	118	2H	634185036	0.586207	0.0344828	58	18	16
SCRI_RS_149273		2H	118	2H	634185871	0.512195	-0.170732	41	7	14
BOPA1_4218_1230		2H	118	2H	634295007			4	0	1
BOPA1_9701_925		2H	118	2H	634301674	0.357143	-0.0714286	14	2	3
BOPA2_12_30041		2H	118.7	.	.	0.666667	0	21	7	7
BOPA2_12_30310		2H	118.7	2H	634723813	0.538462	-0.153846	26	5	9
BOPA1_9291_1322		2H	118.7	2H	635420197	0.477612	-0.208955	67	9	23
SCRI_RS_708		2H	118.7	2H	635530326	0.5	0.0454545	66	18	15
SCRI_RS_137825		2H	118.7	2H	635601924	0.380952	-0.0952381	42	6	10
BOPA1_8817_798		2H	118.7	2H	635796716	0.445783	-0.0120482	83	18	19
BOPA1_1486_908		2H	118.7	2H	636097396	0.217391	-0.0434783	23	2	3
BOPA2_12_20183		2H	118.7	2H	636098665	0.404762	-0.047619	84	15	19
BOPA1_4472_658		2H	119.8	2H	637076007	0.266667	0	15	2	2																0	0														0	0
SCRI_RS_239674		2H	119.8	2H	637079313			9	1	2																-1	0														0	0
BOPA1_2464_1228		2H	119.8	2H	637080459	0.59292	-0.415929	113	10	57																-1	0														0	0
BOPA2_12_30690		2H	119.8	2H	637085524	0.357143	-0.0952381	84	11	19																0	0														0	0
SCRI_RS_165373		2H	119.8	2H	637120554	0.1875	0.0625	16	2	1																0	0														0	0
SCRI_RS_139840		2H	119.8	2H	637239012	0.38961	-0.0779221	77	12	18																0	0														0	0
BOPA1_6328_736		2H	119.8	2H	637248730	0.28	-0.2	25	1	6																	0														0	0
SCRI_RS_223166		2H	120	2H	635523501	0.47619	-0.190476	21	3	7
SCRI_RS_208901		2H	120	2H	636447114	0.435294	-0.105882	85	14	23																	0															0
SCRI_RS_230672		2H	120	2H	636449430	0.443038	-0.164557	79	11	24																	0															0
SCRI_RS_119426		2H	120	2H	637633038	0.238095	-0.047619	21	2	3																0	1														0	0
SCRI_RS_223119		2H	120	2H	637638156	0.272727	-0.181818	22	1	5																	1														0	0
SCRI_RS_200949		2H	120	2H	638139963	0.434783	-0.173913	23	3	7																-1	1														0	0
SCRI_RS_157504		2H	120	2H	638383671	0.36	-0.12	25	3	6																	1														0	0
SCRI_RS_2552		2H	120	2H	638385822	0.465909	-0.0795455	88	17	24																0	1														0	0
SCRI_RS_119513		2H	120.3	2H	638303000			8	2	2
SCRI_RS_209551		2H	120.7	2H	638584073	0.426966	-0.11236	89	14	24																0	1														0	0
SCRI_RS_157929		2H	120.7	2H	638610639	0.411765	0.0588235	17	4	3																0	1														0	0
SCRI_RS_185506		2H	120.7	2H	639905237	0.48	-0.04	50	11	13
BOPA2_12_30942		2H	120.75	2H	638751834	0.434783	-0.173913	23	3	7																0	1														0	0
SCRI_RS_124541		2H	120.8	2H	638729615	0.382979	-0.170213	47	5	13																-1	1														0	0
BOPA1_6652_209		2H	120.8	.	.	0.333333	-0.030303	33	5	6
SCRI_RS_175783		2H	120.8	2H	638731703	0.406977	-0.127907	86	12	23																0	1														0	0
BOPA2_12_30678		2H	121	2H	639061470	0.655556	-0.411111	90	11	48																-1																0
SCRI_RS_231021		2H	121	2H	639303175	0.444444	-0.0444444	45	9	11																0															0	0
BOPA2_12_10472		2H	121	2H	639319201	0.48	-0.24	25	3	9
BOPA1_1250_923		2H	121	2H	639474453	0.402299	-0.126437	87	12	23																															0	0
BOPA1_1613_291		2H	121	2H	639602156	0.4	-0.15	40	5	11																0															0	0
SCRI_RS_55841		2H	123.5	2H	639263871			8	5	1
BOPA1_285_2932		2H	123.5	.	.	0.411765	-0.105882	85	13	22
SCRI_RS_144102		2H	123.5	2H	640150410	0.363636	0.181818	11	3	1																															0	0
SCRI_RS_198883		2H	123.5	2H	640461449	0.333333	-0.0666667	15	2	3
SCRI_RS_142314		2H	123.5	2H	640819635	0.377778	-0.0888889	90	13	21																0															0	0
SCRI_RS_6458		2H	123.7	2H	640892027	0.16129	-0.0967742	31	1	4
SCRI_RS_238605		2H	123.9	2H	641302944	0.348837	-0.0697674	43	6	9
BOPA1_2822_739		2H	124.3	2H	641546908	0.369231	-0.0923077	65	9	15
BOPA2_12_10151		2H	124.3	2H	644546344			6	0	1
BOPA1_ABC09559_1_2_143		2H	124.45	2H	641464490	0.272727	-0.0909091	11	1	2
SCRI_RS_182627		2H	124.6	.	.	0.392405	-0.0126582	79	15	16
SCRI_RS_202469		2H	124.6	.	.	0.355932	-0.0508475	59	9	12
SCRI_RS_181112		2H	124.6	2H	641669537	0.390244	-0.0243902	82	15	17
SCRI_RS_159212		2H	124.6	2H	641730946	0.350877	-0.0350877	57	9	11
BOPA1_5211_1755		2H	124.9	2H	643066441	0.363636	-0.181818	11	1	3
BOPA2_12_10579		2H	125.2	2H	643473289			7	0	0
SCRI_RS_147230		2H	125.4	2H	643297418			6	0	1
SCRI_RS_134241		2H	125.4	2H	643786897	0.380952	-0.047619	84	14	18
SCRI_RS_124313		2H	125.4	2H	644044009			1	0	0
SCRI_RS_204022		2H	125.8	2H	643946914	0.407407	-0.148148	54	7	15
SCRI_RS_118062		2H	126.8	2H	644394904	0.447368	-0.131579	38	6	11
SCRI_RS_124301		2H	127.1	2H	644043058	0.545455	-0.363636	11	1	5
SCRI_RS_221784		2H	127.1	2H	644789357	0.447368	-0.236842	38	4	13																-1										-1					0	0
SCRI_RS_11645		2H	127.1	2H	645298134	0.341772	-0.0886076	79	10	17
SCRI_RS_121952		2H	127.2	2H	645390542	0.2	-0.2	15	0	3
SCRI_RS_136379		2H	127.2	2H	645391932	0.371429	-0.0857143	70	10	16
BOPA1_678_310		2H	127.3	2H	645305753			8	1	2
SCRI_RS_201191		2H	127.3	2H	647344020	0.403509	0.0526316	57	13	10																															0	0
SCRI_RS_215471		2H	127.3	2H	647363981	0.388889	-0.0925926	54	8	13																															0	0
SCRI_RS_136969		2H	127.3	2H	647462219	0.294118	0.0588235	17	3	2
SCRI_RS_230088		2H	127.3	2H	647551150	0.333333	-0.0107527	93	15	16																															0	0
SCRI_RS_206266		2H	129.3	2H	647951290	0.295082	-0.0327869	61	8	10
BOPA1_7826_869		2H	129.3	6H	537010344	0.453333	-0.16	75	11	23
BOPA1_3608_2133		2H	129.7	2H	648278333	0.5	0.3	10	4	1																															0	0
SCRI_RS_106163		2H	129.7	2H	648279677	0.333333	0.0967742	93	20	11																															0	0
BOPA1_4241_445		2H	129.8	2H	646502374			4	1	0																															0	0
SCRI_RS_138045		2H	129.8	2H	647352477			3	1	0																															0	0
SCRI_RS_194195		2H	129.8	.	.	0.333333	-0.047619	21	3	4																															0	0
BOPA2_12_10915		2H	129.8	2H	648303682			7	1	0
SCRI_RS_232698		2H	130.95	2H	649254804			0	0	0
BOPA2_12_31209		2H	130.95	2H	649272353			3	1	0																															0	0
SCRI_RS_179544		2H	131	.	.	0.356164	0.0821918	73	16	10																															0	0
SCRI_RS_227994		2H	131	2H	649317686	0.225806	0.0967742	31	5	2																															0	0
BOPA1_ABC10785_1_1_82		2H	131	2H	650886926	0.45	0.15	20	6	3																															0	0
BOPA2_12_30352		2H	132.2	2H	649055405	0.4	0	40	8	8																															0	0
SCRI_RS_13322		2H	132.2	2H	649858630	0.36	0.08	50	11	7																															0	0
BOPA2_12_20027		2H	132.2	2H	650573753	0.284091	0.0795455	88	16	9																															0	0
BOPA2_12_30914		2H	132.2	2H	651035084	0.5	-0.214286	14	2	5																															0	0
BOPA2_12_10623		2H	132.4	2H	651414647			9	2	0
BOPA1_6157_1233		2H	132.5	2H	650869495			3	1	0																															0	0
SCRI_RS_161490		2H	132.6	2H	649247824	0.340659	0.032967	91	17	14																															0	0
SCRI_RS_230951		2H	132.6	2H	651406081	0.358696	0.163043	92	24	9
SCRI_RS_740		2H	132.6	2H	651407048	0.380435	0.076087	92	21	14
BOPA1_4240_749		2H	132.6	2H	651422362	0.402597	0.116883	77	20	11
BOPA1_3840_348		2H	133.3	2H	651696832	0.419355	-0.0322581	93	18	21																															0	0
BOPA1_3910_1648		2H	133.3	2H	651881086	0.255102	0.0102041	98	13	12
SCRI_RS_226193		2H	135	2H	653107731	0.819444	-0.375	72	16	43																															-1	0
SCRI_RS_174071		2H	135	2H	653335849	0.384615	-0.0769231	13	2	3
SCRI_RS_114969		2H	135	2H	653985749	0.4	0.0533333	75	17	13																															0	0
BOPA2_12_20518		2H	135	2H	653986406	0.566667	-0.0333333	60	16	18																															0	0
SCRI_RS_168471		2H	135.15	2H	651957077			3	1	0																															0	0
SCRI_RS_197269		2H	135.3	2H	654118125			3	1	1
SCRI_RS_114673		2H	135.3	2H	654118816	0.531646	0.0759494	79	24	18																															0	0
BOPA1_7655_579		2H	135.6	.	.	0.538462	0.230769	13	5	2
SCRI_RS_156155		2H	135.6	2H	654432778	0.514706	-0.0441176	68	16	19
SCRI_RS_234587		2H	135.6	2H	654658018	0.666667	-0.190476	21	5	9						-1																									0	0
SCRI_RS_205658		2H	135.6	2H	654771311	0.392857	0.178571	28	8	3
BOPA2_12_10487		2H	135.6	2H	654785591	0.4375	0.03125	64	15	13						-1																									0	0
SCRI_RS_172784		2H	135.6	2H	654833849	0.5	0.1	50	15	10						-1																									0	0
BOPA2_12_10950		2H	135.6	2H	654911466	0.4	0.0842105	95	23	15						-1																									0	0
SCRI_RS_192591		2H	135.6	2H	654911800	0.217391	0.0724638	69	10	5
SCRI_RS_186925		2H	135.6	2H	655220728	0.404255	0.148936	47	13	6
SCRI_RS_44952		2H	135.6	2H	655223679	0.484211	0.210526	95	33	13						-1																									0	1
SCRI_RS_204274		2H	135.6	2H	656096144	0.583333	-0.25	36	6	15						-1																									0	0
SCRI_RS_138320		2H	135.8	.	.	0.329412	0.0235294	85	15	13
SCRI_RS_173446		2H	135.8	2H	655801456	0.222222	0.222222	27	6	0
SCRI_RS_175216		2H	136	2H	656103270	0.45	0.1	40	11	7
BOPA2_12_11368		2H	136.3	2H	655056771			7	1	2
BOPA1_5784_213		2H	136.4	2H	656303362	0.388889	-0.0333333	90	16	19						-1																									0	0
SCRI_RS_194105		2H	136.8	.	.	0.333333	0.333333	15	5	0																															0	0
SCRI_RS_10006		2H	136.8	.	.	0.388889	0.0277778	72	15	13						-1																									0	0
BOPA2_12_11383		2H	136.8	2H	657643143	0.5	0.166667	18	6	3
SCRI_RS_161636		2H	137	2H	656429535	0.410526	-0.0315789	95	18	21						-1																									0	0
BOPA1_2052_792		2H	137.7	2H	656569047			4	2	1						-1																									0	1
SCRI_RS_208292		2H	138.4	2H	657948593			1	0	1
SCRI_RS_230497		2H	138.5	2H	657642537	0.486111	-0.0138889	72	17	18						-1																									0
SCRI_RS_152664		2H	138.6	2H	83743690	0.666667	-0.258065	93	19	43						-1																									0	1
SCRI_RS_154135		2H	138.6	2H	657686659	0.6	-0.2	20	4	8
SCRI_RS_194653		2H	138.6	2H	657689708	0.580645	-0.129032	31	7	11																															0	0
SCRI_RS_156819		2H	138.6	2H	657690751	0.40625	0.09375	32	8	5						-1																									0
SCRI_RS_174077		2H	138.6	2H	657954930	0.505263	0.0210526	95	25	23						-1																									0	1
SCRI_RS_156013		2H	138.6	2H	658275497	0.35	0.05	20	4	3						-1																									0	0
SCRI_RS_224822		2H	138.6	2H	658378672	0.607143	-0.321429	28	4	13						-1																									0
BOPA1_5483_787		2H	139.05	.	.			3	1	1						-1																									0
SCRI_RS_174037		2H	139.9	2H	659227875			4	1	2						-1																									0
SCRI_RS_173017		2H	139.9	2H	659398254	0.414634	0	82	17	17						-1																									0
SCRI_RS_8420		2H	139.9	2H	659419032	0.447368	-0.0789474	38	7	10						-1																									0	0
SCRI_RS_134343		2H	140.5	2H	660092534	0.301887	-0.113208	53	5	11
BOPA1_9668_422		2H	140.5	2H	660184385			3	0	1
BOPA2_12_30822		2H	140.8	2H	660539222	0.25	-0.125	16	1	3																															0
SCRI_RS_116590		2H	140.8	2H	660793232	0.364706	-0.105882	85	11	20																															0
SCRI_RS_141500		2H	141.1	2H	660935987	0.355932	-0.220339	59	4	17
BOPA1_570_1376		2H	141.1	2H	661020797	0.385542	-0.0722892	83	13	19
SCRI_RS_200267		2H	141.1	2H	661124733	0.418182	-0.0545455	55	10	13
SCRI_RS_15119		2H	141.5	.	.	0.4375	0.0625	16	4	3																															0
BOPA1_1283_332		2H	141.6	2H	662142186			3	0	0
BOPA2_12_31527		2H	141.9	2H	663139576	0.319149	0.0212766	47	8	7
BOPA2_12_30240		2H	142	2H	665947280			4	0	2
SCRI_RS_225633		2H	142.2	2H	663581416	0.295455	-0.0909091	88	9	17																															0
SCRI_RS_149233		2H	142.4	2H	663394303			4	2	0																															0
BOPA1_3450_692		2H	142.4	.	.	0.393939	0.030303	66	14	12																															0
SCRI_RS_174051		2H	142.4	2H	663758890			3	1	0																															0
BOPA2_12_31506		2H	142.4	2H	663765645	0.2875	-0.0625	80	9	14																															0
SCRI_RS_122297		2H	142.6	2H	662871036			6	2	1
SCRI_RS_172136		2H	142.6	.	.	0.4	0.0470588	85	19	15																															0
SCRI_RS_73620		2H	142.6	2H	664430185	0.382022	0	89	17	17																															0
BOPA1_6419_1680		2H	144.1	2H	664720640	0.52381	-0.333333	21	2	9
BOPA1_9910_427		2H	144.1	.	.	0.461538	-0.307692	26	2	10
SCRI_RS_176159		2H	144.3	2H	40512747	0.539683	-0.126984	63	13	21																															0
SCRI_RS_188722		2H	144.3	2H	662219667	0.686275	-0.568627	51	3	32
BOPA2_12_31180		2H	144.3	2H	664828670	0.44	-0.28	25	2	9																															0
BOPA1_2592_1237		2H	144.3	2H	664897285	0.8375	-0.5375	80	12	55																															-1
BOPA1_1449_1103		2H	144.3	2H	668827026	0.384615	-0.0769231	13	2	3
SCRI_RS_196604		2H	144.3	2H	674323730			1	1	0
SCRI_RS_119848		2H	144.4	2H	664828482	0.333333	-0.142857	21	2	5																															0
SCRI_RS_161281		2H	145.6	2H	667256402	0.340206	-0.0927835	97	12	21																															0
SCRI_RS_169956		2H	145.6	2H	667333454	0.533333	0	15	4	4
SCRI_RS_119279		2H	146.05	2H	667905010			8	3	0																															0
SCRI_RS_228319		2H	146.1	2H	667515917	0.319149	-0.0851064	94	11	19																															0
SCRI_RS_140931		2H	146.1	2H	668415322	0.344828	-0.0689655	87	12	18																															0
SCRI_RS_161224		2H	146.2	2H	667749060	0.311111	-0.222222	45	2	12																															0
BOPA1_1344_930		2H	146.2	.	.	0.181818	0	11	1	1																															0
SCRI_RS_158043		2H	146.25	2H	667465563	0.341463	-0.146341	41	4	10																															0
SCRI_RS_139106		2H	146.4	2H	668035391	0.352941	-0.0588235	68	10	14																															0
SCRI_RS_139115		2H	146.4	2H	668036179	0.328125	-0.015625	64	10	11																															0
SCRI_RS_227525		2H	146.4	2H	668044050	0.0779221	-0.0519481	77	1	5																															0
SCRI_RS_142982		2H	146.4	.	.	0.303371	-0.0786517	89	10	17																															0
SCRI_RS_236521		2H	146.5	2H	668145147	0.39759	-0.156627	83	10	23																															0
SCRI_RS_170753		2H	147.3	2H	668625174	0.0638298	-0.0638298	47	0	3																															0
SCRI_RS_169970		2H	147.3	2H	668653417			6	0	2																															0
SCRI_RS_204579		2H	147.3	2H	668733515	0.352113	-0.15493	71	7	18																															0
SCRI_RS_159536		2H	147.3	2H	669091745			5	0	4																															0
SCRI_RS_223897		2H	147.5	2H	669160169	0.531915	-0.106383	47	10	15																															0
SCRI_RS_231015		2H	147.5	2H	669161061	0.521739	-0.173913	23	4	8																															0
SCRI_RS_134252		2H	147.7	2H	669768676	0.307692	0	26	4	4
SCRI_RS_139737		2H	148.2	2H	670617908	0.506024	0.168675	83	28	14																															0						1
SCRI_RS_156075		2H	149.2	2H	671791060	0.526316	0.0701754	57	17	13																															0						1
SCRI_RS_123364		2H	149.2	.	.	0.318182	0.0454545	22	4	3																															0						1
SCRI_RS_13386		2H	149.4	2H	673290714	0.347222	-0.0416667	72	11	14																															0						1
SCRI_RS_196748		2H	149.4	2H	673829636	0.454545	0.0909091	44	12	8																															0						1
SCRI_RS_150519		2H	149.4	.	.	0.24	-0.24	25	0	6
BOPA2_12_20775		2H	149.4	.	.			5	0	2
SCRI_RS_154153		2H	149.4	2H	673831896	0.468085	-0.170213	47	7	15																															0						1
SCRI_RS_160512		2H	149.4	2H	673834113	0.475	-0.225	40	5	14																															0						1
SCRI_RS_138848		2H	149.4	2H	674152163	0.205882	-0.0882353	34	2	5
SCRI_RS_129821		2H	149.45	2H	673979125			5	1	1																															0						1
SCRI_RS_165239		2H	149.45	2H	674329325			2	0	1
SCRI_RS_206020		2H	149.5	2H	672515413	0.416667	0.166667	48	14	6																															0						1
SCRI_RS_190002		3H	0	3H	274343			5	0	3
BOPA1_5029_1423		3H	0	.	.	0.431373	-0.27451	51	4	18
SCRI_RS_148646		3H	0	3H	406743	0.439024	0	41	9	9
SCRI_RS_174383		3H	0	3H	407141	0.423077	-0.0384615	52	10	12																									1
BOPA2_12_31428		3H	0	3H	1141153	0.25	-0.05	20	2	3																									1
SCRI_RS_216164		3H	0	3H	1207284	0.23913	-0.108696	46	3	8
SCRI_RS_1804		3H	0.1	3H	269971	0.411765	-0.176471	17	2	5																									1
BOPA2_12_11434		3H	1.35	3H	3517249			5	1	2
SCRI_RS_168529		3H	1.6	3H	2781735	0.515152	-0.212121	33	5	12																									1
BOPA1_4715_810		3H	1.6	3H	3161363			2	0	0
SCRI_RS_207228		3H	1.6	.	.			2	0	0
BOPA2_12_10103		3H	1.6	.	.	0.816667	-0.65	60	5	44					-1																				0
SCRI_RS_235332		3H	1.6	3H	3218203	0.322034	0.0508475	59	11	8					0																				1
SCRI_RS_67208		3H	1.6	3H	3348885	0.470588	-0.117647	17	3	5
BOPA2_12_31448		3H	1.6	3H	3367242			6	0	2
SCRI_RS_173491		3H	1.9	3H	3470549	0.269231	-0.0384615	26	3	4
BOPA1_ConsensusGBS0194_1		3H	2.4	3H	4319890	0.342857	-0.142857	70	7	17					0													0
BOPA1_13924_403		3H	2.4	3H	4540245	0.364865	-0.0405405	74	12	15					0													0
BOPA1_1831_241		3H	2.7	3H	4656789	0.409836	-0.0819672	61	10	15																		0
BOPA2_12_10173		3H	2.7	3H	4660383			4	0	2
SCRI_RS_110189		3H	2.75	3H	4195655	0.818182	0.0909091	11	5	4																		0							1
SCRI_RS_14819		3H	3	3H	4751841			8	2	1
SCRI_RS_119379		3H	3.1	3H	1829333	0.339286	-0.160714	56	5	14																		0							0
BOPA2_12_31409		3H	3.1	3H	4853925	0.349206	-0.0952381	63	8	14					0													0
SCRI_RS_172351		3H	3.1	.	.	0.333333	-0.025641	39	6	7					0													0							0
SCRI_RS_180343		3H	3.1	3H	4857779	0.40678	-0.101695	59	9	15																		0
BOPA1_3344_1147		3H	3.3	3H	5792285	0.606061	-0.363636	66	8	32					-1													0							0
BOPA2_12_31230		3H	3.3	3H	6065142	0.44	-0.16	50	7	15																		0							0
BOPA1_918_480		3H	5.3	.	.	0.15	-0.15	20	0	3
BOPA1_5945_748		3H	7	3H	7099438	0.466667	-0.466667	15	0	7
SCRI_RS_132388		3H	7	3H	7495324	0.333333	-0.238095	42	2	12
BOPA2_12_30818		3H	7	3H	7496521	0.466667	-0.2	15	2	5					0																				0
BOPA2_12_30297		3H	8.3	3H	6462980	0.35	-0.05	40	6	8
SCRI_RS_127903		3H	8.3	3H	8833684	0.35443	-0.151899	79	8	20					-1																				0
BOPA1_7044_705		3H	8.3	3H	8834629	0.425	-0.275	40	3	14					-1													-1							0
SCRI_RS_127822		3H	8.3	3H	8834974	0.36	-0.36	25	0	9					-1																				0
BOPA2_12_11310		3H	8.4	3H	7496632			6	3	0
SCRI_RS_155475		3H	8.4	3H	8958530	0.4625	-0.3125	80	6	31					-1													-1							0
SCRI_RS_130264		3H	8.8	3H	9314712	0.441176	-0.323529	34	2	13
BOPA1_3646_1984		3H	8.9	.	.	0.307692	-0.123077	65	6	14
SCRI_RS_193258		3H	9.6	3H	9769332	0.321429	-0.0357143	28	4	5					-1													0
SCRI_RS_239142		3H	9.6	3H	10114208	0.933333	0.933333	30	28	0				1
SCRI_RS_129198		3H	9.6	3H	10408183	0.48	-0.32	25	2	10						-1
BOPA2_12_30915		3H	11.5	3H	9700542	0	0	10	0	0
SCRI_RS_184857		3H	11.5	3H	12068891	0.712121	-0.560606	66	5	42					-1	-1												-1
SCRI_RS_108971		3H	11.5	.	.	0.413333	-0.173333	75	9	22					-1	-1												0
BOPA1_1440_1148		3H	12.1	3H	12215981	0.416667	-0.138889	36	5	10
SCRI_RS_97418		3H	12.1	3H	12356948	0.466667	-0.3	60	5	23
SCRI_RS_97417		3H	12.1	3H	12358503			5	2	1
BOPA2_12_11095		3H	14.9	3H	12548057			8	1	4					-1	-1		-1										0
BOPA1_4443_1835		3H	14.9	3H	14008070	0.402985	-0.104478	67	10	17					-1	-1		-1
SCRI_RS_209312		3H	14.9	3H	14017550	0.447368	-0.0789474	38	7	10					-1	-1		-1
SCRI_RS_197216		3H	15.05	3H	14339582			3	0	1
SCRI_RS_214280		3H	15.2	3H	14057405	0.327586	0.0517241	58	11	8					-1			0
SCRI_RS_221814		3H	17.4	3H	15053229			6	0	1
SCRI_RS_153718		3H	17.4	3H	15053863	0.346154	-0.115385	52	6	12					-1	-1		-1
SCRI_RS_161041		3H	17.5	3H	15277126			3	0	1
SCRI_RS_192352		3H	17.8	3H	15347073	0.357143	-0.0142857	70	12	13					-1	-1
BOPA2_12_30192		3H	20.4	3H	16888971	0.369565	0.108696	46	11	6
BOPA1_3413_1488		3H	20.4	3H	17929610	0.588235	-0.235294	17	3	7					-1	-1
SCRI_RS_229894		3H	20.4	3H	18078179	0.533333	-0.0666667	60	14	18					-1
SCRI_RS_159598		3H	23.1	3H	18487584	0.771429	-0.257143	70	18	36					-1	-1		-1
BOPA1_4701_2395		3H	23.1	3H	18487937	0.5	-0.0454545	22	5	6					-1	-1
SCRI_RS_167842		3H	23.1	3H	18736974	0.461538	-0.153846	13	2	4
SCRI_RS_189757		3H	23.9	3H	19560995	0.363636	0	66	12	12
SCRI_RS_177084		3H	24.7	3H	20213108	0.627907	-0.348837	86	12	42					-1	-1		-1
SCRI_RS_186444		3H	24.7	3H	22171203	0.555556	-0.0222222	45	12	13					-1	-1		-1																					1
SCRI_RS_192875		3H	24.7	3H	22498445	0.404255	-0.106383	47	7	12
BOPA2_12_11237		3H	25.3	3H	19754343			6	1	1
SCRI_RS_121895		3H	26.3	3H	21432099	0.647059	-0.0588235	17	5	6
BOPA1_3688_1291		3H	35.1	3H	22470849	0.459459	-0.0810811	74	14	20			0		-1	-1																							1
BOPA2_12_30571		3H	35.1	3H	22629329	0.421053	0	76	16	16			0		0	-1		0																		0			1
SCRI_RS_103614		3H	35.1	.	.			5	2	1			0		0	-1																							1	1
BOPA1_1074_992		3H	35.1	3H	23196340	0.527273	-0.0909091	55	12	17
BOPA2_12_11527		3H	35.1	3H	24654884	0.392857	0.0357143	28	6	5
BOPA2_12_30431		3H	35.1	3H	25261685	0.568627	0.0196078	51	15	14
SCRI_RS_230486		3H	35.1	3H	25420930	0.589041	0.150685	73	27	16			0		0	-1		0																		0			1	1
SCRI_RS_115423		3H	36.3	3H	26409221	0.512821	-0.0769231	78	17	23
BOPA2_12_21268		3H	36.35	3H	24835041			1	0	0
BOPA1_4593_2007		3H	36.4	3H	26674731	0.472222	-0.111111	72	13	21
SCRI_RS_180821		3H	36.8	3H	26753571	0.615385	0	13	4	4
SCRI_RS_119697		3H	36.8	3H	26791155	0.486842	-0.0921053	76	15	22
SCRI_RS_136959		3H	37.1	.	.	0.493151	-0.219178	73	10	26
SCRI_RS_173721		3H	37.5	3H	27984444	0.555556	-0.301587	63	8	27
SCRI_RS_1627		3H	37.5	3H	28352959	0.471429	-0.214286	70	9	24
SCRI_RS_230475		3H	37.5	3H	28500907	0.529412	-0.294118	17	2	7
BOPA2_12_10968		3H	37.6	3H	28676153			4	0	2
SCRI_RS_181164		3H	37.6	3H	28797749	0.625	-0.125	24	6	9
BOPA1_4844_1737		3H	37.7	3H	28868327	0.508197	-0.245902	61	8	23
SCRI_RS_115969		3H	37.7	3H	28871130	0.537313	-0.298507	67	8	28
SCRI_RS_135333		3H	38	3H	29915736			3	0	1
SCRI_RS_174984		3H	38	.	.			8	0	2
SCRI_RS_102837		3H	38	3H	30145393	0.550725	-0.289855	69	9	29
SCRI_RS_174979		3H	38	3H	30202899	0.526316	-0.210526	57	9	21
SCRI_RS_133685		3H	38	3H	30206371	0.492308	-0.215385	65	9	23
SCRI_RS_170626		3H	38	3H	30208818	0.516129	-0.225806	62	9	23
BOPA1_6156_1399		3H	38	3H	30218006	0.553571	-0.267857	56	8	23
BOPA2_12_30953		3H	38	3H	30218650	0.583333	-0.0833333	12	3	4
SCRI_RS_152682		3H	38	3H	30301463	0.507463	-0.208955	67	10	24
BOPA2_12_31159		3H	38	3H	30420818	0.666667	-0.333333	42	7	21
SCRI_RS_154747		3H	38.75	3H	32443742			3	1	1
SCRI_RS_115045		3H	39.2	3H	31619125			7	0	2					0	-1		0
BOPA2_12_10114		3H	39.4	3H	32422264	0.661017	-0.288136	59	11	28		-1			0	-1		-1
BOPA1_15141_257		3H	39.4	.	.	0.894737	0.263158	19	11	6		0			1	-1
SCRI_RS_231185		3H	39.4	3H	37351999			8	1	3		-1			0	-1
BOPA1_6634_263		3H	39.5	3H	32473564	0.6	-0.333333	15	2	7
SCRI_RS_237761		3H	39.5	.	.	0.5	-0.131579	76	14	24		0			0	-1										0
SCRI_RS_227903		3H	39.5	3H	36570034	0.5	-0.3	10	1	4		-1				-1										0
SCRI_RS_211943		3H	39.6	3H	32478841			3	1	0																0
SCRI_RS_235084		3H	40.7	3H	36390840	0.6	-0.285714	70	11	31		-1				-1										0
BOPA1_6805_1110		3H	40.7	3H	36392076	0.565217	-0.333333	69	8	31		-1			0	-1										0
SCRI_RS_213686		3H	40.7	3H	36396604	0.560606	-0.227273	66	11	26						-1										0
SCRI_RS_168541		3H	40.7	3H	36468664	0.557143	-0.242857	70	11	28					0	-1										0
BOPA1_3933_1077		3H	40.7	3H	37011100	0.617647	-0.441176	68	6	36		-1			0	-1										0										0
SCRI_RS_154973		3H	40.7	3H	37347178	0.485714	-0.371429	70	4	30		0			0	-1										0										0
SCRI_RS_146425	Btr1	3H	43.1	3H	38675139	0.638298	-0.510638	47	3	27
BOPA1_9018_522		3H	43.1	.	.	0.744681	-0.617021	47	3	32
BOPA2_12_21506		3H	43.1	3H	40029265	0.583333	-0.583333	24	0	14
SCRI_RS_229693		3H	43.9	3H	40045508	0.65	-0.45	40	4	22
BOPA2_12_11117		3H	43.9	3H	40046787	0.666667	-0.133333	15	4	6
BOPA2_12_30785		3H	44.3	3H	40908565	0.47619	-0.380952	42	2	18																										0
BOPA2_12_31475		3H	44.8	3H	42662968	0.602941	-0.25	68	12	29
SCRI_RS_151254		3H	44.8	.	.	0.75	-0.0833333	12	4	5
SCRI_RS_9584		3H	44.8	3H	42664255			4	0	2
SCRI_RS_238649		3H	44.8	3H	42665204	0.833333	-0.5	12	2	8
BOPA2_12_30064		3H	45.4	3H	45342680	0.466667	-0.333333	15	1	6
BOPA1_4105_1417		3H	45.8	3H	45632336	0.567164	-0.238806	67	11	27
BOPA1_4256_833		3H	46	3H	52251607	0.533333	0.133333	15	5	3
BOPA2_12_30737		3H	46	3H	53376880	0.552632	-0.0263158	38	10	11
BOPA2_12_30474		3H	46	3H	53741679			9	3	2
BOPA1_7045_950		3H	46	3H	54388217	0.609756	-0.365854	41	5	20
BK_08	GI	3H	46.15	3H	57014296			3	1	1
SCRI_RS_235603		3H	46.2	3H	56379924	0.584906	-0.169811	53	11	20
SCRI_RS_178915		3H	46.2	3H	58198837	0.5	-0.136364	44	8	14
SCRI_RS_166122		3H	46.2	3H	62307378	0.492308	-0.153846	65	11	21
SCRI_RS_141081		3H	46.2	3H	62307950	0.439394	-0.19697	66	8	21
SCRI_RS_886		3H	46.2	3H	62770512	0.6875	-0.0625	16	5	6
SCRI_RS_110693		3H	46.2	3H	64061698	0.5	-0.1	30	6	9
SCRI_RS_13433		3H	46.2	3H	64323292			5	0	2
SCRI_RS_182479		3H	46.2	3H	64325684			5	2	2
SCRI_RS_218235		3H	46.2	3H	64736780			7	2	2
BOPA1_6354_1193		3H	46.2	3H	64775180	0.515152	-0.333333	33	3	14
SCRI_RS_185596		3H	46.2	3H	64779031	0.57377	-0.213115	61	11	24
BOPA2_12_30609		3H	46.2	3H	67434237	0.428571	-0.142857	28	4	8
SCRI_RS_149207		3H	46.2	3H	67437329	0.484375	-0.171875	64	10	21
SCRI_RS_230096		3H	46.2	3H	68921737	0.47541	-0.180328	61	9	20
BOPA2_12_31122		3H	46.3	3H	69587875	0.45	-0.216667	60	7	20
SCRI_RS_126627		3H	46.55	3H	66715630			2	0	1
BOPA2_12_31009		3H	46.55	3H	73787318			4	1	0
SCRI_RS_189045		3H	46.9	3H	76028608	0.440678	-0.169492	59	8	18
BOPA2_12_11069		3H	47.3	3H	81719868	0.4	-0.2	20	2	6
SCRI_RS_219247		3H	47.3	3H	87104101	0.413793	-0.206897	58	6	18
BOPA2_12_20264		3H	47.3	3H	87893421			8	0	2
BOPA2_12_30467		3H	47.3	3H	89385172	0.4	-0.0363636	55	10	12
BOPA2_12_30583		3H	47.3	3H	104404032			3	0	0
BOPA2_12_30991		3H	47.55	3H	48334151			4	1	1
BOPA2_12_30721		3H	49.3	3H	96431009	0.375	0.208333	24	7	2
BOPA2_12_20574		3H	49.3	3H	98960757	0.259259	0.037037	54	8	6
BOPA1_921_414		3H	49.3	.	.	0.529412	-0.0588235	34	8	10
BOPA2_12_30809		3H	49.3	3H	100170792	0.396226	0.0188679	53	11	10
BOPA2_12_11102		3H	49.3	3H	106374050			4	0	1
SCRI_RS_204057		3H	49.3	3H	122133415	0.382979	-0.0425532	47	8	10
BOPA1_2838_663		3H	49.3	3H	125195845	0.403509	0.0175439	57	12	11
BOPA1_3892_2472		3H	49.3	3H	141222007	0.38806	0.0298507	67	14	12
BOPA2_12_30680		3H	49.6	3H	145635237	0.454545	-0.272727	11	1	4
BOPA1_6491_295		3H	49.6	.	.	0.4	-0.2	10	1	3
BOPA1_5058_404		3H	50.5	3H	153156629	0.754386	0.0526316	57	23	20
BOPA1_4707_421		3H	50.55	.	.			3	0	2
BOPA2_12_30126		3H	50.55	3H	333135706			8	1	1
BOPA1_ABC10667_1_1_288		3H	50.9	3H	179020686	0.55102	0.0612245	49	15	12
BOPA1_6681_314		3H	51.1	3H	181511027			9	1	2
BOPA2_12_31008		3H	51.2	3H	165515142	0.538462	-0.0769231	26	6	8
BOPA1_ConsensusGBS0508_1		3H	51.2	3H	168556288	0.478261	0.0724638	69	19	14
SCRI_RS_173916		3H	51.2	3H	188128655	0.527778	0.194444	72	26	12
SCRI_RS_223894		3H	51.2	3H	188773192	0.471698	0.320755	53	21	4
SCRI_RS_141166		3H	51.2	3H	191584278	0.402597	0.0909091	77	19	12
SCRI_RS_222735		3H	51.2	3H	192311329	0.430556	0.236111	72	24	7
BOPA1_ABC04214_1_2_360		3H	51.2	3H	198865321			5	0	1
SCRI_RS_165264		3H	51.3	3H	326627407	0.449275	0.101449	69	19	12
BOPA2_12_20108		3H	51.35	3H	408278593	0.571429	0.142857	14	5	3
BOPA2_12_11295		3H	51.4	3H	189516235	0.428571	0	14	3	3
BOPA1_2588_229		3H	51.4	3H	270500910	0.649123	0.438596	57	31	6
SCRI_RS_188912		3H	51.4	3H	278103527	0.467742	0.177419	62	20	9
SCRI_RS_150800		3H	51.4	3H	302855851	0.491803	0.295082	61	24	6
BOPA2_12_11482		3H	51.4	3H	350847609	0.457627	0.288136	59	22	5
BOPA1_ABC04826_1_1_174		3H	51.45	3H	204889351	0.43662	0.183099	71	22	9
BOPA1_ConsensusGBS0471_1		3H	51.45	3H	242391525	0.539474	0.223684	76	29	12
SCRI_RS_160464		3H	51.45	3H	259813932	0.383562	0.109589	73	18	10
SCRI_RS_239403		3H	51.45	.	.	0.426667	0.213333	75	24	8
BOPA2_12_10784		3H	51.45	.	.	0.45	-0.05	40	8	10
SCRI_RS_212864		3H	51.45	3H	298971505	0.413333	0.173333	75	22	9
BOPA1_5020_145		3H	51.45	3H	307016659	0.370968	0.0806452	62	14	9
BOPA1_2861_1941		3H	51.45	3H	315946015	0.5	0.34375	64	27	5
SCRI_RS_151545		3H	51.45	3H	318342385	0.432836	0.164179	67	20	9
BOPA1_ABC05852_1_2_658		3H	51.45	3H	327725422	0.397059	0.191176	68	20	7
SCRI_RS_181360		3H	51.45	3H	402792177	0.542857	0.342857	70	31	7
SCRI_RS_138918		3H	51.45	3H	409099374	0.342857	0.2	70	19	5
BOPA1_ABC18582_1_2_417		3H	51.45	3H	409818959	0.333333	-0.0666667	30	4	6
BOPA1_2067_775		3H	51.45	3H	411660833	0.493151	0.356164	73	31	5
BOPA1_1630_1150		3H	51.5	3H	215852233	0.307692	0	13	2	2
BOPA1_10248_954		3H	51.5	3H	295760756			4	0	2
SCRI_RS_126246		3H	51.55	3H	280724387	0.411765	-0.0588235	17	3	4
SCRI_RS_160256		3H	51.55	3H	388881300	0.333333	0.111111	18	4	2
SCRI_RS_12851		3H	51.6	3H	332578391	0.561404	0.0350877	57	17	15
SCRI_RS_237716		3H	51.6	3H	335032772	0.585714	0.185714	70	27	14
SCRI_RS_221896		3H	51.6	3H	335331433	0.409091	0.257576	66	22	5
SCRI_RS_181847		3H	51.6	3H	336481724			5	1	2
BOPA1_2027_1307		3H	51.6	3H	337603488	0.378378	0.216216	74	22	6
SCRI_RS_157988		3H	51.6	3H	359315278	0.421053	0.0789474	76	19	13
SCRI_RS_144038		3H	51.6	3H	360133766	0.285714	0.142857	14	3	1
BOPA1_12007_70		3H	51.6	.	.	0.307692	0.153846	13	3	1
SCRI_RS_189167		3H	51.6	3H	363439295	0.6	-0.2	10	2	4
SCRI_RS_196189		3H	51.6	3H	366627728	0.386667	0.0933333	75	18	11
BOPA2_12_31012		3H	51.6	3H	369215881	0.507937	0.15873	63	21	11
SCRI_RS_108473		3H	51.6	3H	371716002	0.409091	0.136364	66	18	9
BOPA2_12_31214		3H	51.6	3H	373555531	0.464789	0.323944	71	28	5
SCRI_RS_213902		3H	51.6	3H	375997957	0.351351	0.108108	74	17	9
BOPA1_10012_1239		3H	51.6	3H	376617629	0.391304	0.188406	69	20	7
SCRI_RS_186923		3H	51.6	3H	376872828	0.478261	0.333333	69	28	5
BOPA1_7716_721		3H	51.6	3H	379139774			5	0	3
SCRI_RS_225537		3H	51.6	3H	379145045			4	0	2
BOPA1_4213_2378		3H	51.6	3H	380612661	0.528571	0.185714	70	25	12
SCRI_RS_115769		3H	51.6	3H	381564230	0.384615	0.0769231	65	15	10
SCRI_RS_239964		3H	51.6	3H	382579968			8	3	3
BOPA1_8383_349		3H	51.6	3H	383547550	0.47619	0.15873	63	20	10
BOPA1_3143_1276		3H	51.6	3H	384118435			6	1	2
SCRI_RS_161083		3H	51.6	3H	385278667	0.434783	0.0869565	69	18	12
SCRI_RS_207066		3H	51.6	3H	386511402	0.616667	0.316667	60	28	9
BOPA2_12_31011		3H	51.6	3H	422333925	0.666667	-0.0833333	72	21	27
BOPA2_12_31393		3H	51.6	3H	424248793	0.453333	0.186667	75	24	10
BOPA1_1977_1385		3H	51.6	3H	428519456	0.414286	0.157143	70	20	9
SCRI_RS_150883		3H	51.6	3H	438948282	0.5	0.277778	72	28	8
BOPA1_2231_557		3H	51.7	3H	431517367	0.405405	0.243243	37	12	3
SCRI_RS_103211		3H	51.7	3H	438937299	0.333333	0.133333	30	7	3
SCRI_RS_8664		3H	51.8	3H	389197769	0.535211	0.225352	71	27	11														-1												-1
BOPA1_2676_256		3H	51.8	3H	390465628	0.342466	0.205479	73	20	5
SCRI_RS_238114		3H	51.8	3H	393207932	0.47619	0.190476	21	7	3
SCRI_RS_144369		3H	51.8	3H	393212867	0.45	0.1	40	11	7
BOPA2_12_30002		3H	51.8	3H	393719418	0.405797	0.26087	69	23	5
SCRI_RS_219551		3H	51.8	3H	394780497	0.440367	0.220183	109	36	12
SCRI_RS_6877		3H	51.8	3H	395427343	0.354167	0.104167	48	11	6
BOPA2_12_31017		3H	51.8	3H	395428644	0.358974	0.205128	39	11	3
BOPA1_7728_341		3H	51.8	3H	398121010	0.452055	0.150685	73	22	11
BOPA2_12_31368		3H	51.8	3H	398568965	0.460526	0.171053	76	24	11
BOPA1_2066_1133		3H	51.8	.	.	0.5	0.185714	70	24	11
BOPA1_2934_1076		3H	51.8	.	.	0.485714	0.142857	35	11	6
BOPA2_12_10678		3H	51.8	3H	417764520	0.421053	0	19	4	4
SCRI_RS_114566		3H	52.6	3H	439956637	0.238095	-0.047619	21	2	3
BOPA1_4453_422		3H	52.6	.	.	0.490566	0.0377358	53	14	12
SCRI_RS_6793		3H	52.6	3H	443034626			7	1	2
SCRI_RS_168173		3H	53	3H	452125134			3	2	0
BOPA2_12_10850		3H	53.3	3H	443852652			4	2	1
BOPA1_10126_999		3H	53.3	3H	446718447	0.362069	0.12069	58	14	7
SCRI_RS_152172		3H	54.5	3H	447867310	0.410714	0.160714	56	16	7
SCRI_RS_186102		3H	54.5	3H	448317620	0.5	-0.0714286	56	12	16
BOPA1_5038_1035		3H	54.5	3H	448362591	0.363636	0	11	2	2
SCRI_RS_221644		3H	54.8	3H	446913260	0.37037	0.222222	54	16	4
BOPA1_1746_1527		3H	54.8	3H	449890699	0.391304	0.130435	46	12	6
SCRI_RS_222102		3H	54.8	3H	452366401	0.391304	0.101449	69	17	10
SCRI_RS_155168		3H	55.1	3H	454920711	0.459016	0.0327869	61	15	13
SCRI_RS_12836		3H	55.2	3H	454933171			6	2	0
BOPA1_2338_1572		3H	55.2	3H	455306801	0.350877	0.105263	57	13	7
SCRI_RS_168665		3H	55.2	3H	455365586	0.409091	-0.136364	22	3	6
SCRI_RS_179275		3H	55.5	3H	456792205	0.666667	-0.133333	15	4	6
SCRI_RS_124607		3H	55.5	3H	457025556	0.405405	-0.027027	37	7	8
SCRI_RS_159661		3H	55.8	3H	459002112	0.44	0.2	50	16	6
SCRI_RS_151680		3H	55.8	.	.	0.416667	0.166667	24	7	3
SCRI_RS_124201		3H	55.8	3H	459242438	0.342857	0.0571429	35	7	5
SCRI_RS_10387		3H	55.8	3H	459504425	0.3125	0	32	5	5
SCRI_RS_162862		3H	55.8	3H	459997090	0.363636	0.121212	33	8	4
BOPA1_ABC08184_2_1_35		3H	55.8	3H	460043975	0.403509	-0.0526316	57	10	13
SCRI_RS_16934		3H	55.8	3H	460169870	0.428571	-0.0285714	35	7	8
SCRI_RS_141109		3H	55.8	3H	460516916	0.333333	0.0666667	30	6	4
SCRI_RS_175771		3H	55.8	3H	460630846	0.25	0.0833333	24	4	2
SCRI_RS_214807		3H	55.8	3H	460631431	0.421053	0.210526	19	6	2
SCRI_RS_162838		3H	56.4	3H	462476214	0.358209	0.0298507	67	13	11
SCRI_RS_197825		3H	56.7	3H	462908372	0.573529	-0.25	68	11	28
SCRI_RS_236448		3H	56.7	3H	462911586	0.464286	-0.0357143	56	12	14
BOPA1_4184_393		3H	57.1	.	.			1	0	0
SCRI_RS_152371		3H	57.2	3H	465329489			0	0	0
BOPA2_12_11152		3H	57.4	3H	463999049			9	0	1
BOPA1_6364_645		3H	57.4	.	.	0.421053	0	19	4	4
SCRI_RS_174324		3H	57.4	3H	464611374	0.37931	0.103448	29	7	4
BOPA2_12_20608		3H	57.4	3H	466126830			2	1	1
SCRI_RS_200042		3H	57.4	3H	466534185	0.559322	-0.0847458	59	14	19
SCRI_RS_142939		3H	57.4	3H	467201284	0.62069	-0.172414	58	13	23
BOPA2_12_11284		3H	57.4	3H	467438242	0.7	0.1	10	4	3
SCRI_RS_135581		3H	57.6	3H	468279106	0.54	-0.02	50	13	14
SCRI_RS_157479		3H	57.9	3H	468699542	0.478261	-0.0434783	46	10	12
SCRI_RS_231801	BRI1	3H	58	3H	469404858	0.45098	0.0588235	51	13	10
BOPA2_12_30005		3H	58.25	3H	464404901			4	0	0
BOPA1_2616_2560		3H	58.6	3H	470678473	0.631579	0	38	12	12
SCRI_RS_230975		3H	59	3H	471011278	0.42623	0.131148	61	17	9
SCRI_RS_127140		3H	59.1	3H	471718314	0.416667	0.138889	72	20	10
SCRI_RS_107261		3H	59.1	.	.			4	2	0
BOPA1_8180_450		3H	59.1	3H	471906369	0.545455	0	55	15	15
SCRI_RS_182209		3H	59.3	3H	473303499	0.596491	-0.0350877	57	16	18
BOPA1_ABC19175_1_2_375		3H	59.3	3H	473305047	0.457143	0.228571	35	12	4
SCRI_RS_238981		3H	59.3	3H	473306264	0.490566	0.226415	53	19	7
SCRI_RS_171837		3H	59.4	3H	474017412	0.614286	-0.0714286	70	19	24
SCRI_RS_164731		3H	59.4	3H	474023542	0.493151	-0.0273973	73	17	19
BOPA1_5385_722		3H	59.4	3H	474277624	0.421053	0.210526	19	6	2
BOPA2_12_30616		3H	59.6	3H	477581469	0.382979	0.0851064	47	11	7
SCRI_RS_13376		3H	59.6	.	.	0.507246	-0.0144928	69	17	18
BOPA2_12_30788		3H	59.6	3H	477601239	0.589744	0.0512821	78	25	21
SCRI_RS_178907		3H	59.6	3H	477938989	0.465753	0.191781	73	24	10
SCRI_RS_232895		3H	59.6	3H	478192287	0.440678	0.135593	59	17	9
SCRI_RS_224335		3H	59.6	3H	478573451	0.530303	0.0151515	66	18	17
SCRI_RS_76971		3H	60.45	3H	481687384			2	0	1
SCRI_RS_145300		3H	60.8	3H	480525229	0.454545	0.163636	55	17	8
BOPA1_5960_1302		3H	60.8	.	.			9	3	1
SCRI_RS_187102		3H	60.8	3H	481945065	0.563636	0.127273	55	19	12
SCRI_RS_204491		3H	60.8	3H	482049879	0.491803	0.0983607	61	18	12
SCRI_RS_161744		3H	60.8	3H	482213052	0.387097	0.129032	62	16	8
SCRI_RS_204130		3H	60.8	3H	483247595	0.442857	0.185714	70	22	9
SCRI_RS_168538		3H	60.8	3H	483251028	0.434783	0.144928	69	20	10
SCRI_RS_158555		3H	60.8	3H	483767531	0.461538	0.153846	52	16	8
BOPA1_10317_448		3H	60.8	3H	483773727	0.422535	0.169014	71	21	9
SCRI_RS_133415		3H	60.8	3H	484376593	0.473684	0.0526316	38	10	8
SCRI_RS_234006		3H	60.8	3H	484692788	0.339286	0.0535714	56	11	8
SCRI_RS_220129		3H	61.8	3H	486161154	0.333333	0	12	2	2
SCRI_RS_220192		3H	61.8	3H	486275195	0.367347	0.122449	49	12	6
SCRI_RS_174419		3H	61.85	3H	487747937			7	1	4
BOPA1_ABC13107_1_3_299		3H	61.9	3H	485299247	0.567568	-0.027027	37	10	11
SCRI_RS_137201		3H	61.9	3H	485299598	0.4	0	30	6	6
SCRI_RS_132345		3H	61.9	3H	485458681	0.565217	-0.391304	23	2	11
SCRI_RS_9350		3H	61.9	3H	485555653	0.564103	0.153846	39	14	8
SCRI_RS_182061		3H	61.9	.	.	0.578125	0.046875	64	20	17
SCRI_RS_214023		3H	61.9	3H	486650167	0.478261	0.217391	46	16	6
BOPA1_5128_1831		3H	61.9	3H	486655114	0.45	0.0833333	60	16	11
BOPA2_12_30754		3H	61.9	3H	486661932			9	2	4
SCRI_RS_1398		3H	61.9	3H	486844827	0.557377	-0.0327869	61	16	18
SCRI_RS_225540		3H	61.9	3H	486851176	0.454545	0.121212	66	19	11
SCRI_RS_4575		3H	61.9	3H	488878339	0.5	0.1	20	6	4
SCRI_RS_235065		3H	61.9	3H	488879746	0.35	0.05	20	4	3
SCRI_RS_224360		3H	62	3H	490014811			0	0	0
BOPA1_4149_219		3H	62.4	.	.	0.469697	0.19697	66	22	9
SCRI_RS_157904		3H	62.4	3H	490588370	0.538462	0	26	7	7
SCRI_RS_139449		3H	62.4	3H	490590219	0.460317	0.047619	63	16	13
SCRI_RS_210118		3H	62.45	3H	490580490			4	0	1
SCRI_RS_161066		3H	62.5	.	.	0.5	0.2	20	7	3
SCRI_RS_138291		3H	62.5	3H	490983552	0.347826	0.0869565	23	5	3
SCRI_RS_187887		3H	62.5	3H	490991912			0	0	0
SCRI_RS_226190		3H	62.55	3H	490814155			8	2	1
SCRI_RS_152472		3H	62.7	3H	490579111			3	0	1
SCRI_RS_139294		3H	62.7	.	.	0.545455	0	22	6	6
SCRI_RS_159431		3H	62.7	3H	491240147	0.589286	-0.196429	56	11	22
BOPA2_12_31356		3H	62.7	3H	491360481			8	0	2
SCRI_RS_183659		3H	62.7	3H	491433928	0.533333	0.2	30	11	5
SCRI_RS_144534		3H	62.7	3H	491434581	0.461538	0.205128	39	13	5
BOPA2_12_31529		3H	62.7	3H	491435373	0.625	0.1875	32	13	7
BOPA2_12_10452		3H	62.7	3H	491828298	0.571429	0.0714286	28	9	7
SCRI_RS_225522		3H	62.8	3H	492899590	0.454545	0.212121	33	11	4
BOPA1_3306_446		3H	63	3H	493408715	0.333333	0.166667	36	9	3
SCRI_RS_162931		3H	63	3H	493885964	0.507937	0.222222	63	23	9
SCRI_RS_175710		3H	63	3H	494112236	0.508772	0.22807	57	21	8
BOPA1_2315_702		3H	63	3H	494498649	0.5	0.166667	48	16	8
BOPA2_12_30399		3H	63	3H	494532078	0.272727	0.272727	11	3	0
BOPA2_12_10887		3H	63	3H	494885669	0.432432	0.216216	37	12	4
SCRI_RS_13778		3H	63.7	3H	495143382	0.533333	0.266667	15	6	2
SCRI_RS_194602		3H	63.9	3H	497597687	0.727273	0.363636	11	6	2
BOPA1_4618_1559		3H	63.9	3H	498195943			6	2	1
BOPA2_12_30743		3H	63.9	3H	498496736	0.5625	0.3125	16	7	2
BOPA2_12_10609		3H	64.2	3H	499031509	0.475	0.125	40	12	7
BOPA1_4150_398		3H	64.2	.	.	0.552632	0.236842	38	15	6
SCRI_RS_104564		3H	64.3	3H	499389808	0.442623	0.0819672	61	16	11		0																	0									0					-1
SCRI_RS_155609		3H	64.3	3H	499402478	0.424658	0.205479	73	23	8		0																										0
BOPA1_3650_311		3H	64.5	.	.	0.478873	0.056338	71	19	15																			1									0					-1
SCRI_RS_211003		3H	64.5	.	.	0.385542	0.0240964	83	17	15		0																	0							0		0					-1
SCRI_RS_190529		3H	64.5	.	.	0.530303	-0.0757576	66	15	20		0																	0							0		-1					-1
BOPA1_1176_1547		3H	64.5	3H	501807942	0.460317	0.047619	63	16	13
BOPA1_2447_546		3H	64.5	3H	501969690	0.522727	0.25	44	17	6		1																	1									0					-1
BOPA2_12_11454		3H	64.5	3H	504146322	0.4	-0.266667	15	1	5
SCRI_RS_224377		3H	64.5	3H	504988636	0.621212	0.0757576	66	23	18		0																										0				0
BOPA1_ABC11278_1_1_76		3H	64.55	3H	505183802			5	1	0
SCRI_RS_164675		3H	64.7	3H	499607944	0.421875	0.109375	64	17	10		0																	0									0
BOPA2_12_31346		3H	64.7	3H	499611797	0.468354	0.291139	79	30	7		0																	0									0
SCRI_RS_156056		3H	64.9	3H	499861763	0.428571	0	14	3	3
SCRI_RS_160216		3H	64.9	.	.	0.479167	0.229167	48	17	6		1																	1									0					0
BOPA1_1639_613		3H	64.9	3H	505332293			1	0	1
SCRI_RS_200011		3H	67.5	.	.			0	0	0
SCRI_RS_189039		3H	67.5	3H	507129256	0.4625	-0.1125	80	14	23		0																	0							0						0	-1		-1
SCRI_RS_207408		3H	67.6	3H	507255521	0.418919	-0.0405405	74	14	17																			0									0				0	-1
BOPA1_12280_797		3H	67.8	3H	507905227	0.387097	-0.0645161	31	5	7
SCRI_RS_235869		3H	67.9	3H	505733127	0.409091	0.0454545	22	5	4
SCRI_RS_208373		3H	67.9	3H	507969224	0.426829	-0.0609756	82	15	20		0																	0							0		0				0	-1		-1
SCRI_RS_171415		3H	67.9	3H	507971385	0.486111	-0.0694444	72	15	20		0																	0														-1		-1
BOPA2_12_30170		3H	68.1	3H	508513136	0.428571	-0.142857	14	2	4
SCRI_RS_27538		3H	68.1	3H	508696305	0.585366	0.146341	41	15	9
SCRI_RS_171062		3H	68.2	3H	509488123			5	1	3
SCRI_RS_140190		3H	68.2	3H	512116144	0.384615	0.025641	78	16	14		0																	0									0				0			0
BOPA2_12_30677		3H	68.2	3H	512122685	0.472222	0.0555556	72	19	15		0																	1									0				0
SCRI_RS_122796		3H	68.3	3H	505731416	0.416667	-0.0833333	36	6	9
BOPA1_8722_512		3H	68.3	3H	513485140	0.518519	0.0493827	81	23	19		0																	1									0				0	-1
SCRI_RS_148020		3H	68.3	3H	513636354	0.410256	-0.102564	39	6	10																			0									0				0			0
SCRI_RS_223611		3H	68.3	3H	514056653	0.413333	-0.04	75	14	17		-1																	0									0				0
BOPA2_12_11524		3H	68.6	3H	512383211			3	0	1
SCRI_RS_159249		3H	69	3H	514548528	0.460526	0.0657895	76	20	15		0																										0				0	0		0
SCRI_RS_233246		3H	69	.	.	0.463768	-0.144928	69	11	21		-1																	0									0					-1
BOPA1_11832_415		3H	69	3H	514614935	0.421053	-0.0789474	76	13	19																			0									0				0			0
SCRI_RS_190676		3H	69	3H	514709644	0.540541	0.108108	74	24	16																			1									0				0			0
BOPA2_12_31262		3H	69	3H	514981027			9	2	3
SCRI_RS_223097		3H	69.9	3H	515000421	0.25	-0.125	32	2	6																			0									0				0	-1
SCRI_RS_202772		3H	70.2	3H	515272655	0.5	-0.3	10	1	4		-1																	0									0				0	-1		-1
SCRI_RS_157648		3H	71.5	3H	516978571	0.482759	-0.137931	29	5	9																			0									0							0
SCRI_RS_14456		3H	71.5	3H	517515283	0.448276	-0.172414	58	8	18		-1																	0									0					-1
SCRI_RS_205216		3H	71.5	3H	517589032			9	0	5		-1																															-1		-1
BOPA2_12_11517		3H	71.5	3H	517593637	0.363636	-0.181818	11	1	3
BOPA2_12_30278		3H	71.5	3H	517974364	0.530612	-0.122449	49	10	16		-1																	0									0					-1		-1
SCRI_RS_153148		3H	71.5	3H	518309653	0.706897	-0.189655	58	15	26		-1																	0									-1					-1		-1
SCRI_RS_208662		3H	73	3H	521184938			2	1	1
BOPA1_11116_257		3H	73	3H	521187141	0.56	-0.12	50	11	17		-1																										0					-1
SCRI_RS_13780		3H	73.2	3H	520827866			1	1	0
SCRI_RS_162539		3H	73.2	3H	520994456	0.4	-0.1	40	6	10
BOPA1_3266_570		3H	73.2	.	.	0.4	0.0333333	60	13	11		0																	0									0							0
SCRI_RS_178618		3H	73.2	3H	521233587			4	0	1
SCRI_RS_167410		3H	73.2	3H	521423079	0.527273	-0.0181818	55	14	15
BOPA2_12_31299		3H	73.2	3H	524826487	0.516667	0.15	60	20	11
BOPA1_ABC15290_1_3_262		3H	73.2	3H	526926508	0.40625	0.0625	64	15	11		0																	0									0					0		0	1
BOPA2_12_11138		3H	73.9	3H	521458277			4	3	1
SCRI_RS_155763		3H	74.8	3H	528426454	0.45283	0	53	12	12
BOPA2_12_10493		3H	75.2	3H	526646029	0.5	-0.166667	30	5	10		-1																	0									0					-1		-1	0
SCRI_RS_146347		3H	75.2	3H	528679237	0.434783	-0.0869565	69	12	18		-1																	0									0					-1		0	0
BOPA1_861_268		3H	75.2	3H	528683986	0.588235	-0.0588235	34	9	11
SCRI_RS_159006		3H	75.9	3H	530468384	0.479452	-0.0684932	73	15	20		-1																										0					-1		0	0
BOPA2_12_30663		3H	76.1	3H	530787949	0.5	-0.1	10	2	3
SCRI_RS_146480		3H	76.3	3H	529578687	0.5	0	12	3	3
SCRI_RS_116760		3H	76.3	.	.	0.365854	0	82	15	15		-1																										0							0	0
BOPA1_13081_199		3H	76.3	3H	531042081			1	0	0
SCRI_RS_182014		3H	76.3	3H	531205533	0.391892	-0.0405405	74	13	16		-1																										0					-1		0	0
SCRI_RS_231362		3H	76.3	3H	531749347	0.432432	-0.027027	74	15	17		-1																										0					-1		0
SCRI_RS_239399		3H	77	3H	538261217	0.181818	0	11	1	1
BOPA2_12_30325		3H	77.1	3H	534509030	0.342105	0	76	13	13
BOPA2_12_11468		3H	77.3	3H	531029296			2	0	1
BOPA1_4019_302		3H	77.3	.	.	0.445946	-0.0405405	74	15	18
BOPA2_12_10583		3H	77.4	3H	534724968	0.555556	0.333333	18	8	2
SCRI_RS_143933		3H	77.4	3H	534937409	0.393939	-0.030303	66	12	14		-1																	0									0					-1		0	0
SCRI_RS_826		3H	77.4	3H	534973166	0.761194	-0.402985	67	12	39
SCRI_RS_219733		3H	77.7	3H	535168498	0.75	-0.416667	24	4	14
BOPA1_5224_1560		3H	77.7	3H	535570730	0.461538	-0.0879121	91	17	25		-1																	0									0					-1		0
SCRI_RS_136937		3H	77.7	.	.			1	0	1
BOPA1_963_386		3H	77.7	.	.	0.619048	-0.238095	84	16	36		-1																	0									-1					-1
SCRI_RS_147950		3H	77.7	3H	537167032	0.769231	-0.307692	13	3	7
SCRI_RS_199887		3H	77.7	3H	537167855	0.425287	-0.0114943	87	18	19		-1																	0									0							0	1
SCRI_RS_240090		3H	77.7	3H	538081731	0.571429	-0.0952381	21	5	7		-1																																	0	1
SCRI_RS_198609		3H	81	3H	538592488	0.395833	-0.0208333	48	9	10		0																																		1
SCRI_RS_146429		3H	83.1	3H	540064858	0.344262	0.0819672	61	13	8		0																	0
SCRI_RS_1509		3H	83.1	.	.	0.487179	-0.128205	39	7	12		-1																	0																	0
SCRI_RS_185339		3H	83.55	3H	541397419	0.538462	0.0769231	13	4	3		0																	1																	1
SCRI_RS_192761		3H	83.8	3H	540301296	0.5	0.214286	14	5	2
SCRI_RS_227472		3H	84	3H	540527921	0.380952	0.0634921	63	14	10																			0																	1
BOPA2_12_21019		3H	84	3H	541265054	0.1	0.1	10	1	0
BOPA2_12_30250		3H	84.6	3H	541415366	0.2	0	10	1	1
BOPA2_12_30090		3H	86	3H	542817638			8	3	3
SCRI_RS_166119		3H	86.2	3H	542888514	0.419355	0.0322581	62	14	12		0																	0
BOPA1_9683_140		3H	86.2	.	.	0.410256	0.102564	78	20	12		0																	0																	1
BOPA1_5797_777		3H	86.3	3H	542944831	0.455696	0.151899	79	24	12		0																																		1
BOPA1_1291_936		3H	86.4	3H	543599656			4	1	1
BOPA2_12_30909		3H	86.4	3H	543599936	0.333333	0.2	30	8	2
BOPA1_3791_1525		3H	87.4	3H	544557185	0.428571	0.168831	77	23	10		0																	0
BOPA2_12_30640		3H	87.4	3H	546065355	0.409091	0.136364	22	6	3
SCRI_RS_138193		3H	88	3H	547647228			5	0	2
SCRI_RS_174067		3H	88.2	3H	547949089	0.666667	-0.2	60	14	26
SCRI_RS_231007		3H	88.2	3H	548320989	0.4375	0.15625	64	19	9								1
SCRI_RS_159046		3H	88.2	3H	548611994	0.574074	0.0555556	54	17	14		-1						0											0
BOPA1_3674_1352		3H	88.8	3H	548826692	0.462687	0.0447761	67	17	14
BOPA2_12_10210		3H	89.1	.	.			9	4	1
BOPA1_6302_250		3H	89.4	3H	549663644	0.327586	-0.0517241	58	8	11								0											0
SCRI_RS_229593		3H	90	3H	550686097	0.443038	0.0379747	79	19	16								0											0
SCRI_RS_162929		3H	90	3H	550710493	0.426471	0.0735294	68	17	12																			1
SCRI_RS_120503		3H	90.2	3H	550888236	0.461538	0.230769	78	27	9								1											1
SCRI_RS_130795		3H	90.2	.	.	0.825243	-0.592233	103	12	73								0																											0
BOPA1_ABC11028_1_1_64		3H	90.2	3H	553489246	0.463415	0.170732	41	13	6																																			0
SCRI_RS_235238		3H	90.2	3H	554244805	0.552632	0.289474	76	32	10								1											1																1
BOPA1_ABC10632_1_2_132		3H	90.2	3H	554601606	0.5	0.176471	68	23	11								0											1																1
SCRI_RS_115925		3H	90.6	3H	551603869	0.383562	0.109589	73	18	10								0											0																0
SCRI_RS_170206		3H	90.6	3H	552550247	0.4	0.4	10	4	0								1											1																0
BOPA2_12_11255		3H	90.75	3H	554601429	0.642857	0.5	14	8	1								1											1																1
SCRI_RS_161385		3H	90.9	3H	552931177	0.4	0.109091	55	14	8																																			0
SCRI_RS_238430		3H	90.9	3H	553140629	0.55102	0.265306	49	20	7
SCRI_RS_3352		3H	90.9	3H	553141756	0.583333	0.25	48	20	8
BOPA2_12_10662		3H	90.9	3H	553444965			4	2	0
BOPA2_12_10344		3H	90.9	3H	553462834	0.257143	0.142857	35	7	2								0											0																0
SCRI_RS_158070		3H	90.9	3H	553565848	0.6	0.6	10	6	0
SCRI_RS_80331		3H	90.9	3H	553567957	0.612903	0.419355	31	16	3
SCRI_RS_187928		3H	96.3	3H	557883312	0.625	0	16	5	5
SCRI_RS_172266		3H	96.5	3H	556020983	0.551724	0.206897	29	11	5
SCRI_RS_8667		3H	96.5	3H	556067119	0.493333	0.0666667	75	21	16					0			0											0										1
SCRI_RS_140043		3H	96.5	3H	556223055			1	1	0
BOPA2_12_11392		3H	96.5	3H	556963613	0.545455	0	11	3	3
BOPA1_7241_553		3H	96.5	3H	558496499	0.723684	0.486842	76	46	9					1			1											1										1						1
BOPA1_6871_945		3H	96.5	3H	558645402	0.675	0.025	40	14	13					0			0																					1
SCRI_RS_225641		3H	96.5	3H	558868767	0.62963	0.333333	27	13	4
SCRI_RS_133339		3H	96.6	3H	559037134	0.6	0.2	10	4	2
SCRI_RS_7396		3H	96.6	3H	559156578	0.3125	-0.0625	16	2	3
BOPA2_12_30423		3H	96.7	.	.	0.472727	0.109091	55	16	10					0			0											0										1						0
BOPA1_5253_1318		3H	97.6	3H	560235770	0.526316	0.210526	76	28	12					0			1											1								-1		1						1
SCRI_RS_149566		3H	97.8	3H	560336546	0.55	0.25	20	8	3					0			0											0								-1		1						0
SCRI_RS_114333		3H	98.2	.	.	0.473684	0.184211	76	25	11					0			0											0								-1		1
SCRI_RS_168981		3H	98.5	3H	560892303			5	3	1
BOPA2_12_10100		3H	98.7	3H	561131033	0.457627	0.152542	59	18	9					0			0											0								-1		1						0
BOPA1_1435_670		3H	98.7	3H	561131203			7	3	0
SCRI_RS_138983		3H	98.7	3H	561136797	0.583333	0.416667	12	6	1
SCRI_RS_230069		3H	98.7	3H	561176532	0.454545	0.0909091	33	9	6					0			0																			-1		1
SCRI_RS_147984		3H	98.7	3H	561178856	0.785714	0.642857	14	10	1
SCRI_RS_153519		3H	98.9	3H	561207261	0.578947	0.315789	76	34	10					0			1											1								-1		1						1
SCRI_RS_231027		3H	98.9	.	.	0.625	0.443182	88	47	8								1																			-1		1						1
BOPA2_12_30375		3H	98.9	3H	561290786	0.603448	0.0172414	58	18	17					0			0											0								-1		1						0
BOPA1_ConsensusGBS0510_2		3H	98.9	3H	561844230	0.647059	0.411765	17	9	2
SCRI_RS_13434		3H	98.9	3H	561863265	0.762712	-0.0169492	59	22	23								0																			-1		1						0
BOPA2_12_31329		3H	98.9	3H	561937015	0.628205	0.371795	78	39	10								1																			-1		1						1
SCRI_RS_156620		3H	100.3	3H	561579150	0.352941	0.117647	17	4	2
SCRI_RS_167825		3H	100.3	3H	563050312	0.521127	0.267606	71	28	9								0																			-1		1
SCRI_RS_234342		3H	100.7	3H	563060553	0.644737	0.381579	76	39	10								1																			-1		1						1
BOPA1_3315_749		3H	100.7	.	.			9	5	1
SCRI_RS_142964		3H	100.7	3H	563802266	0.56	0.24	75	30	12																											-1		1
BOPA1_4025_300		3H	100.7	3H	564051903	0.653061	0.367347	49	25	7																													1
SCRI_RS_236528		3H	103.8	3H	564724860	0.542857	0.228571	70	27	11																											-1		1
SCRI_RS_148653		3H	103.8	3H	564728815	0.634921	0.31746	63	30	10								0																			-1		1						1
SCRI_RS_196677		3H	103.8	3H	564845701	0.578947	0.157895	76	28	16								0																			-1		1
SCRI_RS_5194		3H	103.8	3H	565225753	0.648649	0.351351	74	37	11																											-1		1						1
SCRI_RS_206510		3H	103.8	3H	565232143	0.644068	0.372881	59	30	8								1																			-1		1						1
SCRI_RS_159125		3H	103.8	3H	565233312			4	2	0
SCRI_RS_193132		3H	104.3	.	.			5	3	0
SCRI_RS_151711		3H	104.3	.	.	0.612903	0.354839	31	15	4																											-1		1						1
SCRI_RS_164290		3H	104.3	3H	566362418	0.622222	0.266667	45	20	8								1																			-1		1						1
SCRI_RS_153915		3H	104.5	.	.	0.782609	0.434783	23	14	4
BOPA2_12_31220		3H	104.5	3H	566627035			3	2	0
SCRI_RS_192360		3H	104.5	3H	566644186			4	2	0
SCRI_RS_230075		3H	104.8	3H	564020624			4	1	0
SCRI_RS_171144		3H	105	3H	564157086	0.757576	0.454545	33	20	5																											-1		1						1
BOPA2_12_30223		3H	105	3H	567022578	0.484848	0.30303	33	13	3																											-1		1						1
SCRI_RS_14857		3H	105	3H	567126947	0.542857	0.257143	70	28	10								0																			-1		1						0
BOPA1_ABC13753_1_2_167		3H	105.3	3H	567207110	0.69863	0.39726	73	40	11								0																			-1		1						1
BOPA1_9282_205		3H	105.95	.	.			1	1	0
BOPA1_5488_1097		3H	106.1	3H	568275912	0.616438	0.315068	73	34	11								0																			-1		1						1
BOPA2_12_30926		3H	107.05	3H	567019197			2	2	0
BOPA1_76_1059		3H	107.8	3H	569573896			7	4	1
SCRI_RS_150063		3H	107.8	.	.	0.859649	0.719298	57	45	4
BOPA2_12_30274		3H	107.8	3H	569645593	0.647059	0.5	68	39	5								0																			-1		1						1	1
SCRI_RS_203905		3H	107.8	3H	569682325	0.297297	0.189189	148	36	8			0	0				0	0	0									0		0	0		0	0		-1	0	0		0	0	0	0	0	0
SCRI_RS_183638		3H	107.8	3H	569688617	0.756098	0.707317	41	30	1
SCRI_RS_153414		3H	107.8	3H	569976142	0.854545	0.781818	55	45	2								1																			-1		1						1	1
BOPA2_12_31525		3H	108.1	3H	570580998	0.647059	0.490196	51	29	4																											-1		1							1
BOPA1_ABC07496_pHv1343_02		3H	108.4	3H	570924406	0.75	0.573529	68	45	6																											-1		1						1	1
BOPA1_5260_462		3H	108.6	.	.	0.890625	0.765625	64	53	4																											-1		1						1	1
BOPA2_12_11338		3H	108.6	3H	570929424			5	4	0
SCRI_RS_181071		3H	108.6	3H	571064477	0.666667	0.666667	18	12	0
SCRI_RS_194623		3H	108.8	3H	571503189			7	7	0
BOPA2_12_30924		3H	109.2	3H	570603328	0.851351	0.689189	74	57	6																											-1		1						1	1
BOPA1_6069_304		3H	109.2	3H	571521672	0.8125	0.6875	80	60	5																											-1		1						1	1
BOPA1_6716_823		3H	109.2	3H	571931845			4	3	0
SCRI_RS_103215		3H	109.2	3H	572323579	0.746835	0.670886	79	56	3																											-1		1						1	1
SCRI_RS_165334	sdw1	3H	109.2	3H	572326171	0.8625	0.7875	80	66	3																											-1		1						1	1
BOPA2_12_30081		3H	109.2	3H	574982794	0.692308	0.461538	52	30	6																										-1
BOPA1_2335_1614		3H	109.2	3H	575775705	0.760563	0.676056	71	51	3																						1		0			-1		1							1
BOPA2_12_20413		3H	109.5	3H	573503074			8	1	0
BOPA2_12_31238		3H	109.8	3H	573140659	0.619718	0.535211	71	41	3																						0					-1		1						0	1
BOPA1_ABC06381_1_5_73		3H	109.8	3H	576334098	0.666667	0.4	15	8	2
BOPA1_4026_655		3H	115.9	3H	575364485	0.652174	0.391304	23	12	3																						0		0			-1		1							1
BOPA2_12_30972		3H	115.9	3H	578642865			5	2	2																								-1
SCRI_RS_146012		3H	116.4	3H	578690398	0.607143	0.5	56	31	3
BOPA2_12_10188		3H	117	3H	575911665			6	5	0
BOPA1_ABC08260_1_1_108		3H	117	3H	577321923	0.60241	0.481928	83	45	5																						0		0			-1									1
BOPA2_12_20369		3H	117	3H	577553205	0.602564	0.474359	78	42	5																						0		0			-1									1
BOPA1_6402_691		3H	117	3H	578601980	0.658537	0.463415	82	46	8						-1																		0			-1									1
BOPA1_3718_1026		3H	117	3H	579179808	0.65	0.4	80	42	10						-1																0					-1									1
SCRI_RS_146197		3H	117	3H	579695150			3	2	1
BOPA2_12_10205		3H	117	3H	579935312			8	3	0
BOPA2_12_30973		3H	117	3H	580434519	0.650794	0.428571	63	34	7						-1																1		0			-1
SCRI_RS_202406		3H	117	3H	582606410	0.533333	0.233333	60	23	9
SCRI_RS_180027		3H	117.6	3H	581336444	0.558824	0.147059	34	12	7						-1																0		0			-1
BOPA1_3340_1042		3H	118.9	.	.	0.684211	0.263158	19	9	4
SCRI_RS_13871		3H	120.7	3H	586047850	0.483333	0.216667	60	21	8						0																0		0			-1			0
SCRI_RS_189161		3H	120.7	3H	586050615	0.534483	0.258621	58	23	8						0																		0			-1			0
BOPA2_12_10122		3H	120.9	3H	586590496	0.8	0	10	4	4
BOPA1_9618_372		3H	122	.	.	0.515625	0.109375	64	20	13						0																0		0			-1			0
BOPA1_2847_485		3H	122	3H	587636313	0.583333	0.125	48	17	11
BOPA1_2754_1027		3H	122	3H	587896542	0.75	0.125	48	21	15
BOPA1_13379_171		3H	122.3	3H	588112187			7	2	1						0																0		0			-1			0
BOPA2_12_30092		3H	122.6	3H	584399967	0.464789	0.211268	71	24	9						0																0		0			-1
SCRI_RS_209963		3H	122.6	3H	586796890	0.507463	0.208955	67	24	10						0																0		0			-1			0
SCRI_RS_151733		3H	122.6	.	.	0.515152	0.212121	33	12	5
SCRI_RS_162863		3H	122.6	.	.	0.515625	0.140625	64	21	12						0																0		0			-1			0
SCRI_RS_202428		3H	122.6	3H	588665820	0.625	0.25	64	28	12																						1		0			-1			0
BOPA1_ABC13678_1_2_369		3H	122.6	3H	588734391	0.625	0.208333	24	10	5
BOPA1_11657_398		3H	122.6	3H	588741695	0.484848	0.121212	33	10	6						0																0		0			-1			0
BOPA2_12_11154		3H	123.2	3H	589713127			0	0	0
SCRI_RS_208297		3H	123.2	3H	589719693			4	1	0
BOPA2_12_31251		3H	123.4	3H	589771567	0.606742	0.359551	89	43	11				1		0																0		0			-1			0
SCRI_RS_208688		3H	125.8	3H	590476967	0.545455	0.363636	11	5	1						1																1		0			-1			0
BOPA2_12_30367		3H	126.1	3H	590618210	0.15	0.05	20	2	1						0																0		0			-1			0
BOPA1_5334_1533		3H	126.7	3H	589974333	0.46875	0.15625	32	10	5						0																0		0			-1			0
SCRI_RS_10016		3H	126.7	.	.	0.402985	0.104478	67	17	10						0																0		0			-1			0
SCRI_RS_213950		3H	126.7	3H	591151843	0.444444	0.185185	54	17	7						0																0		0			-1			0
BOPA1_5008_2402		3H	126.7	3H	591219488	0.452381	0.166667	42	13	6						1																1		0			-1			0
SCRI_RS_175038		3H	127.3	3H	592185258	0.721311	-0.163934	61	17	27
SCRI_RS_177313		3H	127.3	3H	592357063			3	1	0
BOPA2_12_30137		3H	128	3H	592865297	0.333333	0.2	15	4	1
SCRI_RS_201224		3H	128.6	3H	593885450	0.630435	-0.5	46	3	26						0																0	0	0			-1
SCRI_RS_106728		3H	128.6	.	.	0.483333	-0.0166667	60	14	15						0																	0	0			0			0
SCRI_RS_221869		3H	128.6	3H	593919698	0.43662	0.0140845	71	16	15						0																	0	0			0			0
BOPA1_3949_1560		3H	128.6	3H	593940215	0.491228	0.105263	57	17	11																							0				0			0
SCRI_RS_113112		3H	128.6	3H	593940817			8	3	1
SCRI_RS_204462		3H	128.6	3H	594753195	0.507246	-0.0724638	69	15	20																							0	0			0			0
SCRI_RS_206881		3H	128.6	3H	594761407	0.457143	-0.0571429	70	14	18																							0	0			0			0
SCRI_RS_231382		3H	128.8	3H	594085730	0.52	0.04	25	7	6
BOPA2_12_11208		3H	130.3	3H	594916746			2	1	0
BOPA2_12_21386		3H	131.3	3H	595699897	0.454545	-0.181818	22	3	7
SCRI_RS_175682		3H	131.6	3H	594916884	0.736111	-0.430556	72	11	42
BOPA2_12_31473		3H	131.6	3H	595542032	0.488889	-0.177778	45	7	15																							0	0						0
SCRI_RS_183550		3H	131.6	3H	595797782	0.5	-0.0294118	68	16	18																							0	0						0
SCRI_RS_209285		3H	131.7	3H	595460039	0.333333	-0.047619	21	3	4																							0	0						0
BOPA2_12_10542		3H	131.7	3H	596305546	0.5	0.1	20	6	4																							0							0
SCRI_RS_175220		3H	131.7	3H	596648099	0.444444	0.0555556	72	18	14																							0	0						0
SCRI_RS_169325		3H	131.7	3H	596671509	0.773585	-0.0943396	53	18	23																							0	0						-1
SCRI_RS_168360		3H	131.8	3H	597166310	0.375	-0.208333	24	2	7
SCRI_RS_167698		3H	132	3H	597427795	0.45679	0.0123457	81	19	18																							0	0						0
SCRI_RS_205592		3H	132.4	3H	597955048	0.181818	0	11	1	1																							0	0						0
SCRI_RS_144559		3H	132.9	3H	598428602	0.470588	0	17	4	4
SCRI_RS_115755		3H	133	3H	598629433			0	0	0
SCRI_RS_1793		3H	133.3	3H	599110306	0.571429	-0.0952381	21	5	7
SCRI_RS_14107		3H	133.3	3H	599499598	0.259259	0.037037	108	16	12																			0				0	0						0			0
SCRI_RS_168977		3H	133.3	3H	599657626	0.428571	-0.0714286	56	10	14																							0	0						0	-1
SCRI_RS_208633		3H	133.4	3H	599833935	0.526316	-0.105263	38	8	12																							0	0							-1
SCRI_RS_184593		3H	135.3	3H	600759772	0.560976	0.170732	41	15	8
BOPA1_7818_967		3H	135.3	3H	600763855	0.507692	0.0461538	65	18	15																						-1	0	0							1
SCRI_RS_165044		3H	135.5	3H	601029587	0.466667	0.0666667	45	12	9																						-1	0	0							1
SCRI_RS_187742		3H	135.5	3H	601041875	0.622222	0.177778	45	18	10
SCRI_RS_135156		3H	135.5	3H	601042066	0.553191	0.0425532	47	14	12
SCRI_RS_182610		3H	135.5	3H	601042403	0.916667	0.75	12	10	1
SCRI_RS_144313		3H	135.5	3H	601043739	0.526316	-0.105263	19	4	6																						-1	0								1
SCRI_RS_189186		3H	135.5	3H	601048719	0.589744	0.0769231	39	13	10																						-1	0								1
BOPA1_5520_925		3H	135.6	3H	599902777	0.492537	-0.0447761	67	15	18																							0	0						0	1
SCRI_RS_189710		3H	135.6	3H	601185711	0.62069	-0.0689655	29	8	10
[truncated: 2,735 more rows]
[truncated: 1,324 more columns]

## Sheet: Table S2
Table S2. Binomial trials to estimate genotyping bias based on selection of 12 seedlings for pooled DNA extraction.
Only selection of ≥9 seedlings of the same homozygous class are expected to lead to homozygous genotype calling.
a) expected homozygous genotype frequency of 0.484375 in BC1S3:8
homozygous genotype freq.	homozygous plants selected	COUNT	PERCENT
0.484375	9	44539	4.4539
0.484375	10	12302	1.2302
0.484375	11	2107	0.2107
0.484375	12	157	0.0157
b) different modeled homozygous genotype frequencies of 0.05-0.95 in BC1S3:8
homozygous genotype freq.	homozygous plants selected	COUNT	PERCENT
0.05	9	0	0
0.05	10	0	0
0.05	11	0	0
0.05	12	0	0
0.1	9	0	0
0.1	10	0	0
0.1	11	0	0
0.1	12	0	0
0.15	9	7	0.0007
0.15	10	0	0
0.15	11	0	0
0.15	12	0	0
0.2	9	53	0.0053
0.2	10	5	0.0005
0.2	11	0	0
0.2	12	0	0
0.25	9	335	0.0335
0.25	10	31	0.0031
0.25	11	3	0.0003
0.25	12	0	0
0.3	9	1516	0.1516
0.3	10	183	0.0183
0.3	11	9	0.0009
0.3	12	2	0.0002
0.35	9	4718	0.4718
0.35	10	779	0.0779
0.35	11	74	0.0074
0.35	12	3	0.0003
0.4	9	12271	1.2271
0.4	10	2506	0.2506
0.4	11	286	0.0286
0.4	12	15	0.0015
0.45	9	27651	2.7651
0.45	10	6661	0.6661
0.45	11	1040	0.104
0.45	12	62	0.0062
0.5	9	54030	5.403
0.5	10	16054	1.6054
0.5	11	2922	0.2922
0.5	12	241	0.0241
0.55	9	92338	9.2338
0.55	10	33820	3.382
0.55	11	7576	0.7576
0.55	12	777	0.0777
0.6	9	141970	14.197
0.6	10	63861	6.3861
0.6	11	17438	1.7438
0.6	12	2173	0.2173
0.65	9	195990	19.599
0.65	10	108717	10.8717
0.65	11	36732	3.6732
0.65	12	5760	0.576
0.7	9	239199	23.9199
0.7	10	168082	16.8082
0.7	11	71273	7.1273
0.7	12	13838	1.3838
0.75	9	257627	25.7627
0.75	10	232749	23.2749
0.75	11	126562	12.6562
0.75	12	31783	3.1783
0.8	9	236155	23.6155
0.8	10	282685	28.2685
0.8	11	206862	20.6862
0.8	12	68599	6.8599
0.85	9	171790	17.179
0.85	10	292367	29.2367
0.85	11	301126	30.1126
0.85	12	142231	14.2231
0.9	9	85530	8.553
0.9	10	230012	23.0012
0.9	11	376000	37.6
0.9	12	282966	28.2966
0.95	9	17291	1.7291
0.95	10	99099	9.9099
0.95	11	341233	34.1233
0.95	12	540177	54.0177
